# Supplementary material for: Neuron-reactive KIR+CD8+ T cells display an encephalitogenic transcriptional program in autoimmune encephalitis
Source: Nat Commun. 2025 Sep 29;16:8568. doi: 10.1038/s41467-025-63573-1 (PMC12479921; doi:10.1038/s41467-025-63573-1)
Supplement: Supplementary file 3 — Supplementary Data 1 [file 41467_2025_63573_MOESM3_ESM.xlsx]

## Sheet: All cloned TCR Tested
Supplementary Data file 1. List of all cloned and tested TCRs used in Figure 4
This table recapitulactes the sequences of all TCRs identified within clsuter 1. Some of these TCRs were not functional after cloning (no TCR activation, high background even in absence of APCs) and were not counted as successfully cloned in the main text.Thus in the end, we tested 27 functional TCRs for AgDs and 21 functional TCRs for Ri-AIE.
Donor	TRAV_#1	CDR3_amino_acid_sequence	TRAJ_#1	TRAV_#2	CDR3_amino_acid_sequence	TRAJ_#2	TRBV	CDR3_amino_acid_sequence	TRBJ	Neuron-reactivity
AgD1	TRAV21	CAVGLFARLMF	TRAJ31	--	--	--	TRBV7-9	CASSLGRPRRGGQRKDTDTQYF	TRBJ2-3	No
AgD1	TRAV17	CATDLTSGTYKYIF	TRAJ40	--	--	--	TRBV9	CASSVAPRDRRTHTQYF	TRBJ2-3	No
AgD1	TRAV19	CALSDLVTGGGNKLTF	TRAJ10	--	--	--	TRBV13	CASSLEGVRQYF	TRBJ2-7	Yes
AgD1	TRAV24	CASPHNAGNMLTF	TRAJ39	--	--	--	TRBV5-1	CASSLGRYHTGELFF	TRBJ2-2	Yes
AgD1	TRAV4	CLVGPSEDGGYQKVTF	TRAJ13	--	--	--	TRBV28	CASSLSNKNHPPTYEQYF	TRBJ2-7	Yes
AgD1	TRAV26-1	CIVKRRRTSYDKVIF	TRAJ50	--	--	--	TRBV7-9	CASSSTGAGSTDTQYF	TRBJ2-3	No
AgD1	TRAV12-3	CAMSALTGGFKTIF	TRAJ9	TRAV4	CPRDNAGKSTF	TRAJ27	TRBV20-1	CSASNDRDYGYTF	TRBJ1-2	Yes
AgD1	TRAV19	CALSPWMDSSYKLIF	TRAJ12	TRAV4	CLVGATDHHNAGNNRKLIW	TRAJ38	TRBV13	CASSLGLAEQETQYF	TRBJ2-5	Yes
AgD1	TRAV19	CALTHTGANSKLTF	TRAJ56	--	--	--	TRBV5-1	CASSLAYPGQRYNEQFF	TRBJ2-1	Yes
AgD1	TRAV13-1	CAASRGSSGAGSYQLTF	TRAJ28	--	--	--	TRBV28	CASRWTGESYDTEAFF	TRBJ1-1	No
AgD2	TRAV8-3	CAVGAEQAGTALIF	TRAJ15	--	--	--	TRBV7-6	CASSPDSYEQYF	TRBJ2-7	Yes
AgD2	TRAV8-4	CAVTHNTGTASKLTF	TRAJ44	--	--	--	TRBV6-6	CASSYSGGFYGYTF	TRBJ1-2	Yes
AgD2	TRAV8-3	CAVGARYGGSQGNLIF	TRAJ42	--	--	--	TRBV9	CASSPQRRDRAVSTDTQYF	TRBJ2-3	No
AgD2	TRAV26-2	CILRGSNYKLTF	TRAJ53	--	--	--	TRBV6-1	CASGTSEAYNSPLHF	TRBJ1-6	No
AgD2	TRAV12-3	CAMSAFNSGAGSYQLTF	TRAJ28	--	--	--	TRBV2	CASTTSGATDTQYF	TRBJ2-3	Yes
AgD2	TRAV9-2	CAQNAGNMLTF	TRAJ39	--	--	--	TRBV6-5	CASSYSPGLAGELFF	TRBJ2-2	Yes
AgD2	TRAV9-2	CALGWAGGTSYGKLTF	TRAJ52	--	--	--	TRBV6-2	CASSIFGAYNEQFF	TRBJ2-1	No
AgD2	TRAV8-1	CAVNPSYTGNQFYF	TRAJ49	--	--	--	TRBV12-4	CASNKPGIGYNEQFF	TRBJ2-1	No
AgD2	TRAV29	CAATSPVIKAAGNKLTF	TRAJ17	--	--	--	TRBV10-3	CAISDRTGNGELFF	TRBJ2-2	No
AgD2	TRAV29	CAAPKTNAGKSTF	TRAJ27	TRAV19	CALSEVPGTYKYIF	TRAJ40	TRBV24-1	CATSDPGLAGRNNEQFF	TRBJ2-1	No
AgD3	TRAV8-3	CAVGPGGYQKVTF	TRAJ13	--	--	--	TRBV20-1	CSAGRGASSGNTIYF	TRBJ1-3	No
AgD3	TRAV1-1	CAVTPRGGKLIF	TRAJ23	TRAV1-2	CAVRVDSWGKFQF	TRAJ24	TRBV5-1	CASFSLPGLSGTDTQYF	TRBJ2-3	No
AgD3	TRAV5	CADYNNARLMF	TRAJ31	--	--	--	TRBV7-2	CASSFLDRARAWGYTF	TRBJ1-2	Yes
AgD3	TRAV17	CATDGDSSYKLIF	TRAJ12	TRAV12-1	CVVNIVLYNFNKFYF	TRAJ21	TRBV13	CASSSAPGGGYGYTF	TRBJ1-2	No
AgD3	TRAV17	CATDRNDNQGGKLIF	TRAJ23	--	--	--	TRBV6-6	CASSYSSPTYEQYF	TRBJ2-7	No
AgD3	TRAV4	CLVGDSLDTGRRALTF	TRAJ5	--	--	--	TRBV6-1	CASSEGTEPRSYNSPLHF	TRBJ1-6	No
Ri01	TRAV8-3	CAVGDLSMGNQFYF	TRAJ49	--	--	--	TRBV20-1	CRGGGPANYGYTF	TRBJ1-2	No
Ri01	TRAV13-1	CAAPPRNTDKLIF	TRAJ34	--	--	--	TRBV6-2	CASSSEISEQYF	TRBJ2-7	No
Ri01	TRAV21	CAVRPRSGAGSYQLTF	TRAJ28	--	--	--	TRBV4-1	CASSPYTGLGYTF	TRBJ1-2	Yes
Ri01	TRAV13-1	CAASSTGGFKTIFG	TRAJ09	--	--	--	hTRBV28	CASSPGLGNYEQYFG	TRBJ2-7	Yes
Ri02	TRAV38-1	CAFMNPRRDDKIIF	TRAJ30	--	--	--	TRBV13	CASSLERGLGGYTF	TRBJ1-2	Yes
Ri03	TRAV13-2	CAENIYGPPLNSGGYQKVTF	TRAJ13	--	--	--	TRBV28	CASTPRQGVSETQYF	TRBJ2-5	No
Ri03	TRAV35	CAGQLGAGGTSYGKLTF	TRAJ52	TRAV35	CAGQPAPQGGSEKLVF	TRAJ57	TRBV28	CASSWRGLYGYTF	TRBJ1-2	Yes
Ri03	TRAV4	CLVASTGANNLFF	TRAJ36	--	--	--	TRBV9	CASSVGLAGPRGHNEQFF	TRBJ2-1	No
Ri04	TRAV24	CALTSGTYKYIF	TRAJ40	--	--	--	TRBV20-1	CSARSDRVTYEQYF	TRBJ2-7	Yes
Ri04	TRAV12-2	CAVNQGGKLIF	TRAJ23	TRAV21	CAVRVNNARLMF	TRAJ31	TRBV6-2	CASSFEGAGELFF	TRBJ2-2	Yes
Ri04	TRAV8-3	CAVAPRGFGNVLHC	TRAJ35	--	--	--	TRBV11-2	CASRLLAYQETQYF	TRBJ2-5	Yes
Ri04	TRAV12-2	CAVPQGGSEKLVF	TRAJ57	--	--	--	TRBV2	CASSGLAGDPQETQYF	TRBJ2-5	No
Ri04	TRAV34	CGADANSGGGADGLTF	TRAJ45	--	--	--	TRBV6-5	CASSYGGGYEQYF	TRBJ2-7	No
Ri04	TRAV16	CALTDSNYQLIW	TRAJ33	--	--	--	TRBV6-5	CASSYYQGTEAFF	TRBJ1-1	No
Ri05	TRAV38-1	CAFEGSQGNLIF	TRAJ42	--	--	--	TRBV2	CASSEMWTSGHSYNEQFF	TRBJ2-1	No
Ri05	TRAV12-2	CAVWPGNQFYF	TRAJ49	--	--	--	TRBV7-2	CASSLIGVPQETQYF	TRBJ2-5	No
Ri06	TRAV19	CALSERPSGNTPLVF	TRAJ29	TRAV8-4	CAVSEASSYKLIF	TRAJ12	TRBV15	CATSRLTQGANTEAFF	TRBJ1-1	No
Ri06	TRAV38-1	CAFMKHWKARLMF	TRAJ31	--	--	--	TRBV15	CATSPPSAGTSDSYEQYF	TRBJ2-7	No
Ri06	TRAV21	CAVRNNYGQNFVF	TRAJ26	--	--	--	TRBV6-2	CASSYSRLAGVINEQFF	TRBJ2-1	Yes
Ri06	TRAV12-1	CVVGRQEKLTF	TRAJ48	--	--	--	TRBV28	CASSLFLKAFYYEQYF	TRBJ2-7	Yes
Ri06	TRAV38-1	CAFMKHDGDDKIIF	TRAJ30	--	--	--	TRBV30	CAWSFSPGFYEQYF	TRBJ2-7	No
Ri07	TRAV25	CATGANNLFF	TRAJ36	--	--	--	TRBV28	CASSTGLGLAGRTQFF	TRBJ2-1	No
