# Supplementary material for: Neuron-reactive KIR+CD8+ T cells display an encephalitogenic transcriptional program in autoimmune encephalitis
Source: Nat Commun. 2025 Sep 29;16:8568. doi: 10.1038/s41467-025-63573-1 (PMC12479921; doi:10.1038/s41467-025-63573-1)
Supplement: Supplementary file 4 — Supplementary Data 2 [file 41467_2025_63573_MOESM4_ESM.xlsx]

## Sheet: Cluster DEG
Supplementary Data File 2: Differential gene expression analysis of all clusters performed on single cell data
Wilcoxon rank-sum test with Benjamini-Hochberg correction using a false discovery rate of 0.05. The adjusted p value was used to determine significance.
gene	cluster	p_val	avg_log2FC	pct.1	pct.2	p_val_adj
FGFBP2	0	0	2.53242	0.855	0.22	0
GNLY	0	0	2.16817	0.931	0.318	0
GZMH	0	0	1.79461	0.962	0.38	0
GZMB	0	0	1.86309	0.82	0.238	0
LTB	0	0	-4.03477	0.111	0.572	0
ZEB2	0	0	1.03836	0.827	0.442	0
NKG7	0	0	1.31518	0.999	0.619	0
EFHD2	0	0	1.17398	0.838	0.468	0
PRF1	0	0	1.22929	0.706	0.342	0
LGALS1	0	0	1.42932	0.682	0.319	0
CST7	0	0	0.967453	0.959	0.61	0
NELL2	0	0	-4.72689	0.027	0.368	0
KLRD1	0	0	1.24015	0.678	0.342	0
GZMA	0	0	0.946057	0.787	0.464	0
C12orf75	0	0	1.24219	0.689	0.369	0
TCF7	0	0	-2.2257	0.113	0.411	0
CCR7	0	0	-4.86235	0.017	0.308	0
GZMK	0	0	-2.79301	0.091	0.38	0
BACH2	0	0	-2.03391	0.161	0.45	0
HOPX	0	0	1.25893	0.567	0.279	0
CCL5	0	0	0.860029	0.997	0.71	0
CCL4	0	0	0.149926	0.596	0.312	0
RCAN3	0	0	-4.74056	0.014	0.296	0
ADGRG1	0	0	1.88504	0.396	0.118	0
ZNF683	0	0	2.50303	0.341	0.07	0
C1orf21	0	0	1.2868	0.465	0.201	0
ITGB1	0	0	0.972723	0.709	0.445	0
LEF1	0	0	-3.06457	0.07	0.327	0
CAMK4	0	0	-1.60846	0.259	0.516	0
SYNE1	0	0	0.9374	0.745	0.49	0
FCRL6	0	0	1.40112	0.434	0.183	0
SPON2	0	0	1.63896	0.407	0.156	0
FCGR3A	0	0	1.44758	0.388	0.143	0
TGFBR3	0	0	1.05526	0.601	0.356	0
FOS	0	0	-1.46306	0.51	0.75	0
HLA-DPB1	0	0	0.828867	0.695	0.458	0
CD27	0	0	-2.97064	0.033	0.268	0
PRSS23	0	0	2.40771	0.298	0.063	0
S1PR5	0	0	1.34422	0.392	0.162	0
GPR183	0	0	-3.27344	0.04	0.268	0
IL7R	0	0	-1.13788	0.494	0.722	0
ANK3	0	0	-2.68479	0.076	0.304	0
BCL2	0	0	-1.96672	0.166	0.393	0
MAL	0	0	-7.60648	0.002	0.228	0
SELL	0	0	-1.8298	0.153	0.376	0
HLA-DPA1	0	0	0.768707	0.623	0.401	0
NOSIP	0	0	-1.62397	0.208	0.429	0
ZNF331	0	0	-1.33742	0.217	0.438	0
HLA-DRB1	0	0	0.715485	0.513	0.293	0
ZEB1	0	0	-1.76225	0.153	0.372	0
SNX9	0	0	-2.7281	0.051	0.269	0
CD28	0	0	-4.72505	0.009	0.223	0
DSTN	0	0	1.13415	0.579	0.37	0
SERINC5	0	0	-2.55638	0.066	0.274	0
CX3CR1	0	0	2.34491	0.274	0.067	0
ITGAM	0	0	2.15113	0.279	0.074	0
CTSW	0	0	0.737501	0.877	0.675	0
TNFSF8	0	0	-2.93527	0.037	0.237	0
HIVEP2	0	0	-1.24127	0.151	0.349	0
INPP4B	0	0	-1.87646	0.187	0.383	0
SATB1	0	0	-1.80197	0.104	0.298	0
ITGAL	0	0	0.948834	0.593	0.4	0
RHOH	0	0	-0.964391	0.473	0.665	0
CTSC	0	0	0.960005	0.505	0.313	0
PRKCA	0	0	-2.86237	0.052	0.244	0
APOBEC3G	0	0	0.990542	0.483	0.291	0
TXK	0	0	-3.68747	0.02	0.211	0
TBX21	0	0	1.18882	0.375	0.184	0
KLRG1	0	0	0.801831	0.492	0.302	0
NFKBIZ	0	0	-1.27988	0.175	0.364	0
PIM2	0	0	-1.53661	0.137	0.326	0
CD99	0	0	0.809411	0.898	0.71	0
DGKA	0	0	-1.84133	0.093	0.279	0
SYTL2	0	0	0.933353	0.462	0.277	0
PRKCQ-AS1	0	0	-1.63395	0.139	0.323	0
MYO1F	0	0	0.983538	0.459	0.275	0
PYHIN1	0	0	0.822682	0.527	0.344	0
MAML2	0	0	-1.36646	0.244	0.427	0
ITGB2	0	0	0.879185	0.836	0.653	0
PLEK	0	0	0.986731	0.387	0.205	0
LEPROTL1	0	0	-0.737135	0.544	0.721	0
NFKB1	0	0	-0.698379	0.351	0.527	0
PAG1	0	0	-1.47003	0.18	0.356	0
SESN3	0	0	-3.23537	0.059	0.235	0
ADK	0	0	-1.10217	0.202	0.375	0
AOAH	0	0	0.396722	0.591	0.42	0
TRAT1	0	0	-1.52978	0.111	0.28	0
GZMM	0	0	0.519003	0.775	0.608	0
FOSB	0	0	-1.21446	0.236	0.402	0
CDC14A	0	0	-1.21847	0.256	0.422	0
CD55	0	0	-0.956725	0.375	0.54	0
TPST2	0	0	0.945777	0.449	0.284	0
MCUB	0	0	-0.632561	0.364	0.527	0
MYC	0	0	-4.31932	0.013	0.176	0
ABHD17A	0	0	0.64747	0.674	0.513	0
LSR	0	0	-3.3068	0.02	0.181	0
MYBL1	0	0	0.856318	0.437	0.276	0
PATJ	0	0	-2.74702	0.035	0.195	0
ITPKB	0	0	-1.50796	0.126	0.286	0
CD63	0	0	0.837784	0.479	0.319	0
ACTN4	0	0	0.765154	0.517	0.358	0
FLNA	0	0	0.833857	0.787	0.628	0
YWHAQ	0	0	0.688618	0.697	0.539	0
S100A4	0	0	0.975187	0.932	0.775	0
PIK3IP1	0	0	-0.713261	0.405	0.561	0
CLIC1	0	0	0.595437	0.693	0.538	0
PASK	0	0	-3.70896	0.017	0.171	0
SAMD3	0	0	0.752978	0.496	0.342	0
ADRB2	0	0	1.48693	0.251	0.098	0
BHLHE40	0	0	0.511501	0.556	0.404	0
FLT3LG	0	0	-0.838834	0.318	0.47	0
TESPA1	0	0	-1.54099	0.107	0.258	0
PPP2R2B	0	0	0.899332	0.355	0.204	0
PHACTR2	0	0	-1.7634	0.088	0.239	0
TAB2	0	0	-0.885653	0.224	0.375	0
ARPC5L	0	0	0.685779	0.577	0.426	0
MPZL3	0	0	-1.35401	0.107	0.256	0
FCMR	0	0	-0.835713	0.225	0.374	0
CASK	0	0	-1.53395	0.096	0.245	0
TNFAIP8	0	0	-0.798939	0.267	0.416	0
TMEM123	0	0	-0.750415	0.407	0.553	0
OXNAD1	0	0	-0.915137	0.292	0.437	0
TSPYL2	0	0	-0.837612	0.283	0.427	0
TTC39C	0	0	-0.881289	0.217	0.361	0
TTC38	0	0	1.34887	0.241	0.097	0
RAB5IF	0	0	0.745685	0.515	0.372	0
CHST12	0	0	1.20025	0.292	0.149	0
SOCS3	0	0	-2.44198	0.041	0.184	0
SERP1	0	0	-0.567491	0.518	0.66	0
FAM102A	0	0	-1.575	0.072	0.214	0
LSP1	0	0	0.631599	0.83	0.688	0
COTL1	0	0	-1.17924	0.147	0.289	0
PLP2	0	0	-0.654118	0.281	0.423	0
ID2	0	0	0.653424	0.679	0.538	0
CD7	0	0	-0.517487	0.542	0.683	0
SIPA1L1	0	0	-1.14544	0.147	0.288	0
PDCD4	0	0	-0.577111	0.583	0.723	0
PTPRE	0	0	0.7957	0.403	0.263	0
SMDT1	0	0	-0.601824	0.345	0.484	0
MATK	0	0	0.748996	0.42	0.281	0
ZBP1	0	0	0.949388	0.334	0.196	0
BEX2	0	0	-1.50545	0.073	0.211	0
APMAP	0	0	0.646233	0.493	0.356	0
PVT1	0	0	-2.74312	0.026	0.162	0
ITGA6	0	0	-2.30109	0.042	0.178	0
RAPGEF6	0	0	-0.844411	0.229	0.365	0
HLA-DRB5	0	0	0.769197	0.32	0.185	0
YBX3	0	0	-0.93305	0.179	0.314	0
SLC9A3R1	0	0	0.71632	0.526	0.391	0
TSEN54	0	0	0.730017	0.461	0.327	0
ZFAS1	0	0	-0.531952	0.53	0.664	0
CEP78	0	0	1.11346	0.283	0.149	0
DOCK10	0	0	-0.852111	0.423	0.555	0
GK5	0	0	1.16009	0.272	0.14	0
RGS10	0	0	-0.71936	0.28	0.412	0
AGAP1	0	0	1.91338	0.178	0.047	0
F2R	0	0	0.944825	0.308	0.177	0
CD3G	0	0	0.642338	0.745	0.614	0
CES1	0	0	2.51985	0.161	0.03	0
RAP1GAP2	0	0	0.999692	0.308	0.177	0
CLEC2B	0	0	0.596631	0.635	0.505	0
PROK2	0	0	3.72772	0.143	0.013	0
LINC02384	0	0	1.78008	0.188	0.06	0
CORO7	0	0	-0.632929	0.308	0.436	0
R3HDM4	0	0	-0.880689	0.163	0.291	0
AGPAT4	0	0	1.00349	0.278	0.151	0
CMSS1	0	0	-1.48872	0.103	0.23	0
ENC1	0	0	1.04842	0.274	0.148	0
SNHG8	0	0	-0.618773	0.369	0.495	0
CLIC3	0	0	1.18714	0.25	0.124	0
GAS5	0	0	-0.681844	0.532	0.657	0
ARMH1	0	0	-2.66277	0.023	0.147	0
TRABD2A	0	0	-2.51566	0.034	0.158	0
SYTL3	0	0	0.483863	0.688	0.564	0
OASL	0	0	0.215692	0.318	0.194	0
UBAC2	0	0	-0.697213	0.249	0.373	0
LAIR2	0	0	2.58534	0.157	0.033	0
ZHX2	0	0	-0.831863	0.163	0.287	0
APBA2	0	0	-1.19981	0.11	0.233	0
OSBPL5	0	0	1.42222	0.199	0.077	0
PCAT1	0	0	-2.47377	0.033	0.155	0
LDHB	0	0	-0.796893	0.601	0.723	0
CSRNP1	0	0	-0.849333	0.23	0.352	0
SMAP2	0	0	-0.470576	0.531	0.652	0
NCK2	0	0	-1.33359	0.09	0.211	0
ITGA4	0	0	0.394433	0.763	0.642	0
SPTBN1	0	0	-0.797413	0.204	0.324	0
MCTP2	0	0	0.756178	0.33	0.21	0
TNFRSF1B	0	0	0.6396	0.428	0.309	0
ATP2B4	0	0	0.797596	0.367	0.248	0
FOXP1	0	0	-0.874291	0.557	0.676	0
CD320	0	0	1.17486	0.252	0.133	0
DNAJB1	0	0	-0.536633	0.596	0.715	0
IMMP2L	0	0	-1.35476	0.104	0.222	0
TGFB1	0	0	0.327847	0.841	0.723	0
DOK2	0	0	0.681175	0.407	0.29	0
DNAJC1	0	0	0.572769	0.493	0.376	0
CTSD	0	0	0.731725	0.409	0.292	0
NDFIP1	0	0	-0.623303	0.46	0.577	0
PLEKHF1	0	0	1.18207	0.229	0.114	0
DBI	0	0	0.603106	0.533	0.419	0
PTGDS	0	0	2.28598	0.156	0.042	0
DIP2A	0	0	0.796314	0.41	0.296	0
KDM6B	0	0	-0.710628	0.152	0.265	0
CD226	0	0	1.05175	0.263	0.15	0
SNED1	0	0	-4.02867	0.01	0.123	0
TFDP2	0	0	0.775235	0.381	0.268	0
MSN	0	0	0.690194	0.798	0.685	0
CD52	0	0	1.01466	0.882	0.77	0
SIRPG	0	0	-2.10055	0.028	0.139	0
PRR5L	0	0	1.22153	0.215	0.104	0
ZBTB38	0	0	0.657084	0.436	0.325	0
ABCC1	0	0	-1.16121	0.097	0.208	0
LDLRAP1	0	0	-1.57991	0.06	0.17	0
TTN	0	0	-3.44331	0.014	0.124	0
NR3C2	0	0	-1.51196	0.075	0.185	0
SH3YL1	0	0	-2.02973	0.04	0.15	0
PPP1CA	0	0	0.521151	0.583	0.473	0
AQP3	0	0	-2.4779	0.031	0.14	0
PATL2	0	0	0.882242	0.3	0.191	0
LITAF	0	0	0.474694	0.824	0.715	0
LILRB1	0	0	2.08003	0.146	0.037	0
IL4R	0	0	-0.954182	0.12	0.228	0
IFITM2	0	0	0.625329	0.842	0.734	0
SNHG29	0	0	-0.570182	0.669	0.777	0
BICDL1	0	0	-1.33557	0.063	0.17	0
GNAQ	0	0	-2.18597	0.036	0.143	0
GTF3C1	0	0	0.756543	0.345	0.238	0
PTPN22	0	0	0.561837	0.456	0.35	0
VCL	0	0	1.34387	0.205	0.099	0
APOBEC3C	0	0	0.812691	0.309	0.204	0
IFNG-AS1	0	0	-3.67121	0.017	0.122	0
CD69	0	0	-0.927657	0.718	0.823	0
DIAPH1	0	0	0.645105	0.531	0.427	0
AREG	0	0	-1.366	0.078	0.182	0
FAAH2	0	0	-5.62781	0.003	0.107	0
KLF3	0	0	0.608026	0.648	0.544	0
SPN	0	0	0.802901	0.369	0.265	0
RASSF1	0	0	0.628913	0.387	0.284	0
ICAM2	0	0	-0.968994	0.107	0.21	0
GSTP1	0	0	0.431385	0.585	0.482	0
MYO1G	0	0	0.634518	0.457	0.355	0
DOCK9	0	0	-1.20288	0.088	0.19	0
ABI3	0	0	0.881935	0.246	0.144	0
LLGL2	0	0	1.18671	0.206	0.104	0
CAP1	0	0	0.568172	0.625	0.523	0
AHNAK	0	0	0.452308	0.771	0.669	0
SLAMF7	0	0	0.79009	0.255	0.154	0
DUSP16	0	0	-1.65537	0.049	0.15	0
PDE3B	0	0	-0.652815	0.506	0.607	0
FGR	0	0	1.01633	0.196	0.096	0
CD2	0	0	0.667728	0.66	0.56	0
ARHGAP15	0	0	-0.907307	0.647	0.747	0
PSAP	0	0	0.484569	0.626	0.526	0
LCP1	0	0	0.579764	0.862	0.762	0
PPP3CC	0	0	0.562445	0.536	0.437	0
SASH3	0	0	0.70883	0.343	0.244	0
ASCL2	0	0	2.04894	0.13	0.031	0
SPINT2	0	0	-6.82842	0.001	0.1	0
RASGRF2	0	0	-1.82878	0.043	0.142	0
PDGFD	0	0	1.18749	0.181	0.082	0
ABCG1	0	0	-1.65647	0.049	0.148	0
RABGAP1L	0	0	0.387852	0.673	0.575	0
MGAT5	0	0	-1.1338	0.105	0.203	0
GLUL	0	0	0.88684	0.24	0.142	0
DPP4	0	0	-3.44913	0.011	0.109	0
UBE2F	0	0	0.782821	0.307	0.209	0
DOCK5	0	0	2.21148	0.128	0.03	0
GNG2	0	0	0.36775	0.789	0.692	0
GRASP	0	0	-1.62538	0.041	0.138	0
RGS9	0	0	1.59199	0.154	0.057	0
PTPN12	0	0	1.1742	0.183	0.087	0
SCP2	0	0	0.729372	0.367	0.271	0
RORA	0	0	0.33073	0.7	0.604	0
ARPC2	0	0	0.580027	0.924	0.829	0
ITGB7	0	0	0.689524	0.397	0.302	0
GAB3	0	0	1.02187	0.203	0.108	0
SSBP3	0	0	1.17576	0.192	0.097	0
FHIT	0	0	-2.75337	0.024	0.119	0
SGTB	0	0	-1.05436	0.091	0.186	0
DNAJB6	0	0	0.465009	0.629	0.534	0
JUNB	0	0	-1.05769	0.77	0.865	0
SFMBT1	0	0	-1.34913	0.068	0.162	0
JAML	0	0	-2.31518	0.023	0.117	0
CTSA	0	0	-1.16582	0.095	0.189	0
NDUFB7	0	0	0.632154	0.419	0.325	0
GPR171	0	0	-1.15903	0.095	0.188	0
AIF1	0	0	-5.21652	0.004	0.097	0
ZBTB10	0	0	-1.49378	0.048	0.141	0
BIN2	0	0	0.522781	0.635	0.545	0
HCST	0	0	0.534428	0.861	0.771	0
SGK1	0	0	-3.40229	0.012	0.101	0
BTBD11	0	0	-1.37526	0.067	0.156	0
TRAV29DV5	0	0	1.93224	0.135	0.047	0
SLC7A6	0	0	-1.55557	0.044	0.131	0
TMEM63A	0	0	-1.37669	0.058	0.145	0
NCF1	0	0	-2.32489	0.025	0.112	0
IRS2	0	0	-4.03668	0.007	0.094	0
SRGN	0	0	0.242981	0.953	0.866	0
S100A6	0	0	0.621845	0.925	0.84	0
JUN	0	0	-0.840598	0.737	0.822	0
TLN1	0	0	0.546901	0.577	0.492	0
CALR	0	0	0.581421	0.737	0.652	0
IQGAP1	0	0	0.495103	0.612	0.528	0
IL2RG	0	0	0.474576	0.852	0.769	0
RAP1B	0	0	0.524747	0.778	0.696	0
SYNE2	0	0	0.382284	0.81	0.728	0
ADGRG5	0	0	1.50522	0.133	0.051	0
FUT11	0	0	1.20454	0.166	0.084	0
CRIP2	0	0	-2.53216	0.015	0.097	0
EMP3	0	0	0.427461	0.779	0.698	0
AC243829.2	0	0	1.57322	0.118	0.037	0
GALNT3	0	0	1.14969	0.162	0.082	0
TBC1D4	0	0	-1.95097	0.026	0.106	0
ACTN1	0	0	-4.48308	0.005	0.085	0
LY6E	0	0	0.384998	0.699	0.619	0
NR4A1	0	0	-1.65678	0.053	0.132	0
TMCC3	0	0	1.44707	0.129	0.051	0
IKZF2	0	0	-2.16111	0.019	0.097	0
UBASH3B	0	0	-2.28038	0.019	0.097	0
TIAM1	0	0	-6.12594	0.001	0.078	0
HAPLN3	0	0	-3.73279	0.005	0.081	0
CD3D	0	0	0.486346	0.862	0.786	0
PDIA3	0	0	0.497705	0.761	0.685	0
CYBA	0	0	0.38805	0.923	0.848	0
TAF4B	0	0	-1.98193	0.024	0.099	0
RETREG1	0	0	-2.40918	0.019	0.094	0
MXRA7	0	0	1.1741	0.152	0.077	0
TRBV27	0	0	1.58576	0.134	0.06	0
RIC3	0	0	-2.26583	0.021	0.094	0
HSP90AB1	0	0	-0.43489	0.792	0.865	0
ARPC3	0	0	0.369051	0.801	0.729	0
PLEKHA5	0	0	1.2842	0.138	0.066	0
PGAP1	0	0	-1.85147	0.035	0.107	0
EDA	0	0	-5.25783	0.003	0.074	0
PPIB	0	0	0.370317	0.85	0.779	0
DUSP1	0	0	-0.730212	0.728	0.797	0
SEPTIN7	0	0	0.358497	0.81	0.741	0
HSP90B1	0	0	0.372931	0.776	0.707	0
IL32	0	0	0.31051	0.934	0.865	0
TSPAN2	0	0	1.29239	0.123	0.054	0
RNF213	0	0	0.368377	0.722	0.653	0
MYL6	0	0	0.437847	0.925	0.857	0
CERS6	0	0	-1.99811	0.025	0.093	0
LINC00299	0	0	1.41306	0.109	0.042	0
BEX3	0	0	-4.78834	0.002	0.068	0
SUSD3	0	0	-2.04013	0.021	0.087	0
S100A10	0	0	0.286524	0.877	0.811	0
CAPG	0	0	-3.98035	0.005	0.068	0
CMTM8	0	0	-4.96394	0.003	0.066	0
TRGV8	0	0	1.95822	0.11	0.047	0
PLEKHG3	0	0	1.52531	0.102	0.039	0
UBB	0	0	0.267582	0.912	0.85	0
APP	0	0	-3.96479	0.005	0.067	0
RNF157	0	0	-2.50964	0.014	0.076	0
CD8A	0	0	0.505668	0.878	0.817	0
AC233976.1	0	0	-5.35177	0.002	0.062	0
TRIR	0	0	0.357633	0.73	0.67	0
TMEM273	0	0	1.72369	0.087	0.028	0
LINC02273	0	0	-3.75703	0.005	0.063	0
HLA-F	0	0	0.386521	0.751	0.694	0
SLCO4C1	0	0	1.74609	0.084	0.027	0
ZBTB16	0	0	-4.54755	0.003	0.06	0
SCML1	0	0	-4.65135	0.003	0.06	0
RHOA	0	0	0.361822	0.827	0.77	0
TPM3	0	0	0.432813	0.878	0.822	0
GPR141	0	0	2.41725	0.069	0.013	0
CCR4	0	0	-7.75755	0	0.055	0
AC139720.1	0	0	-3.59964	0.007	0.062	0
HINT1	0	0	-0.338797	0.784	0.839	0
PABPC1	0	0	-0.923034	0.894	0.949	0
GCSAM	0	0	-3.7234	0.003	0.057	0
KIF19	0	0	2.2166	0.071	0.017	0
DENND5A	0	0	-3.46709	0.005	0.058	0
SH3BGRL3	0	0	0.733539	0.99	0.938	0
LEF1-AS1	0	0	-3.41745	0.005	0.056	0
IL6R	0	0	-7.44182	0	0.051	0
RAB11FIP5	0	0	1.57208	0.076	0.025	0
ZSCAN18	0	0	-4.5773	0.002	0.053	0
VSIG1	0	0	-5.80194	0.001	0.051	0
TMIGD2	0	0	-5.76637	0.001	0.05	0
GAPDH	0	0	0.306012	0.983	0.934	0
MYO3B	0	0	2.5867	0.059	0.011	0
EFNA5	0	0	1.67297	0.071	0.023	0
NAP1L1	0	0	-0.443788	0.697	0.744	0
TSHZ2	0	0	-7.22394	0	0.047	0
SLC1A7	0	0	2.67544	0.055	0.009	0
HMGB1	0	0	0.308212	0.894	0.849	0
CFL1	0	0	0.424978	0.967	0.922	0
HSP90AA1	0	0	0.273785	0.918	0.876	0
H3F3A	0	0	0.320599	0.945	0.904	0
NUAK1	0	0	2.47777	0.049	0.009	0
EPDR1	0	0	2.2304	0.049	0.011	0
PPIA	0	0	0.239148	0.945	0.907	0
CMKLR1	0	0	2.27101	0.047	0.01	0
PFN1	0	0	0.503851	0.991	0.956	0
SARAF	0	0	-0.531683	0.905	0.939	0
CD3E	0	0	0.303598	0.944	0.91	0
IFITM1	0	0	0.274817	0.933	0.9	0
PTPRC	0	0	0.253579	0.965	0.934	0
RPL12	0	0	-0.620221	0.929	0.955	0
ARHGDIB	0	0	0.225282	0.966	0.942	0
CALM1	0	0	0.324545	0.985	0.963	0
EEF1B2	0	0	-0.546587	0.925	0.944	0
EEF1G	0	0	-0.403568	0.911	0.928	0
HLA-E	0	0	0.347696	0.994	0.979	0
EEF2	0	0	-0.361212	0.927	0.938	0
RPL22	0	0	-0.426193	0.929	0.939	0
TMSB10	0	0	0.276369	0.998	0.989	0
HLA-A	0	0	0.383882	0.998	0.991	0
RPS9	0	0	-0.263001	0.989	0.982	0
RPL5	0	0	-0.386207	0.99	0.984	0
RPL29	0	0	-0.289446	0.996	0.99	0
RPS14	0	0	-0.209899	0.998	0.992	0
HLA-C	0	0	0.655826	0.999	0.993	0
TMSB4X	0	0	0.215719	0.999	0.993	0
RPS27A	0	0	-0.170184	0.999	0.994	0
RPS3A	0	0	-0.257589	0.997	0.992	0
ACTB	0	0	0.225879	0.996	0.991	0
RPS15A	0	0	-0.175927	0.999	0.994	0
RPL32	0	0	-0.457943	0.999	0.995	0
RPL34	0	0	-0.278201	0.995	0.991	0
RPS23	0	0	-0.276889	0.998	0.994	0
RACK1	0	0	-0.30005	0.983	0.979	0
RPS18	0	0	-0.400839	0.998	0.994	0
RPL30	0	0	-0.266671	0.999	0.995	0
RPS6	0	0	-0.306049	0.995	0.991	0
RPLP2	0	0	-0.307712	0.968	0.972	0
RPS13	0	0	-0.518795	0.993	0.989	0
RPS25	0	0	-0.270393	0.991	0.987	0
RPL19	0	0	-0.312719	0.999	0.995	0
RPL18A	0	0	-0.325746	0.998	0.994	0
RPL18	0	0	-0.321091	0.995	0.991	0
RPS4X	0	0	-0.215848	0.999	0.995	0
RPL9	0	0	-0.303116	0.98	0.977	0
RPS12	0	0	-0.515626	0.999	0.996	0
RPL41	0	0	-0.181347	1	0.997	0
RPL13	0	0	-0.531966	1	0.997	0
RPS5	0	0	-0.609268	0.972	0.975	0
RPL39	0	0	-0.333597	0.991	0.988	0
RPL10	0	0	-0.288295	1	0.997	0
RPL11	0	0	-0.375789	0.998	0.996	0
HLA-B	0	0	0.411673	1	0.998	0
EEF1A1	0	0	-0.246665	1	0.998	0
RPL8	0	0	-0.481269	0.992	0.99	0
TPT1	0	0	-0.281511	0.997	0.995	0
RPLP1	0	0	-0.52094	0.999	0.997	0
RPL28	0	0	-0.355636	0.999	0.997	0
MT-CO1	0	0	0.327036	1	0.998	0
RPS8	0	0	-0.427474	0.995	0.994	0
RPSA	0	0	-0.269502	0.975	0.974	0
RPLP0	0	0	-0.583071	0.987	0.986	0
B2M	0	0	0.447216	1	0.999	0
RPL4	0	0	-0.348189	0.96	0.961	0
RPL36	0	0	-0.370139	0.978	0.979	0
RPS28	0	0	-0.382338	0.991	0.99	0
RPL10A	0	0	-0.293439	0.966	0.966	0
RPS2	0	0	-0.247657	0.983	0.983	0
RPS21	0	0	-0.257292	0.968	0.968	0
IL7R	1	0	-2.2366	0.287	0.707	0
CMC1	1	0	1.9612	0.628	0.233	0
GZMH	1	0	0.791493	0.881	0.499	0
LTB	1	0	-3.71052	0.116	0.486	0
ZEB2	1	0	1.09587	0.872	0.507	0
CAMK4	1	0	-2.36897	0.14	0.485	0
FCGR3A	1	0	1.83493	0.506	0.172	0
GZMB	1	0	1.07962	0.691	0.363	0
AOAH	1	0	1.34337	0.755	0.43	0
KLRD1	1	0	1.06642	0.72	0.399	0
CCL4	1	0	1.71561	0.673	0.354	0
NKG7	1	0	0.842483	0.998	0.69	0
PRF1	1	0	1.06056	0.714	0.408	0
CST7	1	0	0.959499	0.972	0.673	0
IKZF2	1	0	3.40983	0.336	0.04	0
TYROBP	1	0	2.34333	0.373	0.079	0
KLRF1	1	0	2.5955	0.358	0.07	0
PLEK	1	0	1.38008	0.495	0.224	0
GZMA	1	0	0.706958	0.785	0.524	0
FCRL6	1	0	1.23893	0.481	0.224	0
NELL2	1	0	-3.52806	0.048	0.301	0
C1orf21	1	0	1.15189	0.497	0.245	0
BACH2	1	0	-1.96764	0.149	0.398	0
KLRC2	1	0	3.77218	0.276	0.027	0
TIGIT	1	0	1.70351	0.378	0.136	0
EFHD2	1	0	0.722478	0.784	0.544	0
CCR7	1	0	-4.59568	0.017	0.254	0
CCL5	1	0	0.548244	0.996	0.763	0
RCAN3	1	0	-4.62427	0.013	0.244	0
PAG1	1	0	-2.1201	0.103	0.333	0
THEMIS	1	0	-0.986681	0.218	0.446	0
S1PR5	1	0	1.19292	0.428	0.2	0
LEF1	1	0	-3.28457	0.054	0.281	0
FGFBP2	1	0	0.24567	0.599	0.373	0
TOX	1	0	1.31559	0.401	0.177	0
APMAP	1	0	0.95685	0.591	0.368	0
FLT3LG	1	0	-1.33491	0.232	0.453	0
KLRG1	1	0	0.953838	0.543	0.33	0
PYHIN1	1	0	0.954153	0.58	0.371	0
ADGRG1	1	0	1.15149	0.378	0.172	0
SYNE1	1	0	0.749429	0.739	0.538	0
CDC14A	1	0	-1.48062	0.199	0.399	0
LYST	1	0	0.979846	0.545	0.346	0
HLA-DRB1	1	0	0.374214	0.53	0.332	0
PDE3B	1	0	-0.922303	0.404	0.602	0
SERINC5	1	0	-3.01826	0.042	0.239	0
FCRL3	1	0	1.85827	0.278	0.083	0
OXNAD1	1	0	-1.25198	0.225	0.419	0
TTC38	1	0	1.59016	0.307	0.115	0
HLA-DPA1	1	0	0.467823	0.63	0.441	0
HLA-DPB1	1	0	0.50843	0.69	0.502	0
CD55	1	0	-0.993004	0.328	0.515	0
MAL	1	0	-8.18377	0.001	0.186	0
CTSW	1	0	0.870639	0.893	0.71	0
SNX9	1	0	-2.56758	0.047	0.229	0
ABHD17A	1	0	0.720482	0.719	0.537	0
TMEM123	1	0	-0.896541	0.353	0.533	0
NCR1	1	0	2.97673	0.208	0.028	0
CCL3	1	0	2.52548	0.241	0.062	0
KIR3DL1	1	0	3.78584	0.196	0.017	0
NOSIP	1	0	-1.51643	0.21	0.388	0
MAP3K8	1	0	0.783347	0.481	0.304	0
GZMM	1	0	0.620161	0.81	0.634	0
SELL	1	0	-1.57197	0.158	0.334	0
PDE4B	1	0	-0.842537	0.309	0.485	0
RHOC	1	0	1.1533	0.35	0.175	0
TOB1	1	0	-1.17077	0.187	0.362	0
SAMD3	1	0	0.770087	0.539	0.365	0
VAV3	1	0	0.846528	0.481	0.308	0
CD160	1	0	1.95691	0.246	0.073	0
SLA2	1	0	0.968609	0.426	0.259	0
CTSC	1	0	0.729767	0.513	0.347	0
FGR	1	0	1.45388	0.269	0.105	0
CD28	1	0	-3.37675	0.018	0.182	0
PPP2R2B	1	0	0.927903	0.391	0.228	0
APOBEC3G	1	0	0.718892	0.489	0.326	0
DUSP2	1	0	0.480245	0.756	0.594	0
ANK3	1	0	-1.99371	0.098	0.259	0
SLC9A3R1	1	0	0.719137	0.57	0.41	0
JAZF1	1	0	1.22532	0.307	0.148	0
CCL4L2	1	0	2.25163	0.249	0.09	0
TBX21	1	0	0.879862	0.377	0.219	0
CD63	1	0	0.797209	0.502	0.346	0
KLRC3	1	0	3.90306	0.169	0.013	0
BCL2	1	0	-1.56464	0.192	0.347	0
GPR183	1	0	-2.14061	0.069	0.222	0
PRKCA	1	0	-2.483	0.055	0.208	0
SYTL3	1	0	0.557753	0.732	0.581	0
SESN3	1	0	-3.12622	0.052	0.203	0
CEP78	1	0	1.1141	0.318	0.169	0
ARHGAP9	1	0	0.731254	0.498	0.35	0
SLAMF7	1	0	1.01769	0.313	0.165	0
F2R	1	0	0.886289	0.344	0.197	0
ITGB2	1	0	0.612515	0.83	0.688	0
PLCG2	1	0	1.15721	0.288	0.146	0
CSGALNACT1	1	0	-3.55459	0.014	0.153	0
EOMES	1	0	1.37343	0.247	0.109	0
ENC1	1	0	0.883069	0.305	0.168	0
TNFSF8	1	0	-1.97096	0.06	0.196	0
PIK3AP1	1	0	1.49911	0.222	0.086	0
XCL2	1	0	1.70127	0.23	0.096	0
RUNX2	1	0	-2.26534	0.035	0.168	0
MYC	1	0	-3.67145	0.013	0.146	0
PDGFD	1	0	1.32694	0.226	0.094	0
RABGAP1L	1	0	0.653244	0.718	0.587	0
KIR2DL3	1	0	3.66493	0.145	0.014	0
ABI3	1	0	0.981875	0.286	0.157	0
TRGV2	1	0	1.62632	0.206	0.078	0
PLAAT3	1	0	1.1682	0.246	0.118	0
LPCAT1	1	0	1.08061	0.258	0.131	0
LDHB	1	0	-0.842207	0.577	0.704	0
IRF1	1	0	0.570194	0.815	0.69	0
LITAF	1	0	0.536078	0.856	0.731	0
CX3CR1	1	0	0.921965	0.236	0.111	0
BTBD11	1	0	-2.89942	0.021	0.146	0
PASK	1	0	-3.04418	0.022	0.142	0
TNFRSF25	1	0	-3.22611	0.017	0.135	0
AC243829.2	1	0	1.90684	0.164	0.046	0
ARMH1	1	0	-3.90104	0.009	0.126	0
PLAAT4	1	0	0.479644	0.742	0.625	0
GNG2	1	0	0.458904	0.82	0.706	0
AC093865.1	1	0	3.40337	0.126	0.014	0
DTHD1	1	0	1.1924	0.199	0.088	0
SGCD	1	0	2.14552	0.15	0.039	0
PTPN12	1	0	1.13182	0.212	0.101	0
CD244	1	0	1.51888	0.175	0.065	0
PTGDR	1	0	1.28235	0.187	0.081	0
KIR3DL2	1	0	3.75197	0.116	0.011	0
CD3G	1	0	0.516819	0.74	0.639	0
FYN	1	0	0.459858	0.9	0.802	0
CD8A	1	0	0.453449	0.918	0.823	0
TRGV3	1	0	2.09657	0.144	0.05	0
IFITM2	1	0	0.483263	0.847	0.753	0
LGR6	1	0	1.87704	0.129	0.036	0
AC243829.4	1	0	2.53178	0.111	0.021	0
PPP2R5C	1	0	0.466406	0.803	0.716	0
SETBP1	1	0	1.51917	0.136	0.05	0
PRKCH	1	0	0.577878	0.802	0.717	0
SRGN	1	0	0.367609	0.966	0.881	0
ARPC2	1	0	0.477791	0.929	0.846	0
BNC2	1	0	3.38156	0.092	0.009	0
PDLIM1	1	0	1.84157	0.113	0.034	0
CYBA	1	0	0.552841	0.938	0.86	0
HCST	1	0	0.454861	0.864	0.787	0
CHI3L2	1	0	1.66439	0.111	0.038	0
TRAV4	1	0	2.12096	0.103	0.032	0
CCL3L1	1	0	2.54362	0.087	0.017	0
TNFRSF9	1	0	2.04247	0.082	0.021	0
LAT2	1	0	2.85696	0.074	0.013	0
KIR2DL1	1	0	4.00554	0.063	0.004	0
TRIO	1	0	2.1951	0.076	0.019	0
CTBP2	1	0	2.25109	0.072	0.015	0
TRDV1	1	0	3.16073	0.059	0.008	0
CFL1	1	0	0.356278	0.968	0.93	0
PTPRC	1	0	0.420767	0.973	0.939	0
KIR2DL4	1	0	3.88811	0.029	0.002	0
PFN1	1	0	0.477268	0.989	0.963	0
EEF1G	1	0	-0.485938	0.904	0.926	0
EEF2	1	0	-0.422631	0.916	0.938	0
HLA-E	1	0	0.24014	0.994	0.982	0
RPL10A	1	0	-0.412882	0.958	0.967	0
RPSA	1	0	-0.351306	0.968	0.976	0
RPL5	1	0	-0.345644	0.992	0.985	0
TMSB4X	1	0	0.325247	1	0.994	0
HLA-C	1	0	0.200813	0.999	0.994	0
RPL36	1	0	-0.411542	0.975	0.98	0
RPS9	1	0	-0.378011	0.989	0.984	0
RPS3A	1	0	-0.309856	0.997	0.993	0
ACTB	1	0	0.406408	0.996	0.992	0
RPL8	1	0	-0.36387	0.994	0.99	0
RPS6	1	0	-0.298165	0.996	0.992	0
RPS4X	1	0	-0.383485	0.999	0.995	0
RPL32	1	0	-0.443949	0.999	0.996	0
RPL14	1	0	-0.330195	0.996	0.993	0
RPL29	1	0	-0.387545	0.995	0.992	0
RPS14	1	0	-0.264245	0.996	0.993	0
RPS18	1	0	-0.377682	0.998	0.995	0
RPL30	1	0	-0.307786	0.999	0.996	0
RPL41	1	0	-0.240011	1	0.997	0
RPLP0	1	0	-0.606582	0.984	0.987	0
RPLP1	1	0	-0.347032	1	0.997	0
RPS15A	1	0	-0.2171	0.998	0.995	0
RPL13	1	0	-0.4797	1	0.997	0
RPL19	1	0	-0.320532	0.999	0.996	0
RPS15	1	0	-0.292155	0.997	0.994	0
RPL18A	1	0	-0.367301	0.998	0.995	0
RPL39	1	0	-0.286126	0.991	0.988	0
RPL11	1	0	-0.369627	0.998	0.996	0
RPS8	1	0	-0.426896	0.996	0.994	0
RPL24	1	0	-0.304844	0.973	0.975	0
RPL9	1	0	-0.364834	0.976	0.978	0
RPL34	1	0	-0.334936	0.994	0.992	0
RPS23	1	0	-0.375231	0.997	0.995	0
RPS12	1	0	-0.41353	0.999	0.997	0
RPS13	1	0	-0.438178	0.992	0.99	0
RPS25	1	0	-0.348377	0.99	0.988	0
RPL18	1	0	-0.390666	0.994	0.992	0
RPL28	1	0	-0.341978	0.999	0.997	0
RPS5	1	0	-0.457363	0.976	0.974	0
RPL10	1	0	-0.302693	1	0.998	0
RACK1	1	0	-0.360126	0.981	0.98	0
HLA-B	1	0	0.208913	1	0.999	0
EEF1A1	1	0	-0.223372	1	0.999	0
B2M	1	0	0.251233	1	0.999	0
RPS28	1	0	-0.371789	0.989	0.99	0
RPS24	1	0	-0.28521	0.989	0.989	0
TPT1	1	0	-0.444814	0.996	0.996	0
RPL4	1	0	-0.359735	0.961	0.961	0
GZMK	2	0	1.98341	0.755	0.231	0
DUSP2	2	0	1.39108	0.901	0.57	0
FGFBP2	2	0	-3.03913	0.151	0.436	0
GZMB	2	0	-2.38512	0.158	0.438	0
CMC1	2	0	1.20406	0.511	0.246	0
ITGB1	2	0	-1.69223	0.301	0.552	0
LGALS1	2	0	-1.81303	0.223	0.45	0
YBX3	2	0	1.20022	0.459	0.249	0
CXCR3	2	0	1.20268	0.415	0.211	0
NR4A2	2	0	0.842042	0.696	0.498	0
NOSIP	2	0	-1.47008	0.196	0.392	0
IFRD1	2	0	1.18345	0.498	0.311	0
TRBV7-6	2	0	2.01433	0.235	0.054	0
TUBA4A	2	0	0.95659	0.718	0.537	0
ITK	2	0	-0.766783	0.394	0.573	0
CSRNP1	2	0	0.811228	0.47	0.295	0
UCP2	2	0	-0.908454	0.308	0.482	0
KLRB1	2	0	0.37149	0.379	0.206	0
MAL	2	0	-4.23794	0.014	0.187	0
XCL2	2	0	1.73627	0.262	0.09	0
LEF1	2	0	-2.05845	0.105	0.276	0
PMAIP1	2	0	0.758177	0.439	0.269	0
GZMM	2	0	0.58617	0.798	0.634	0
JMJD6	2	0	0.831222	0.482	0.319	0
GABARAPL1	2	0	0.691639	0.576	0.416	0
GNLY	2	0	-1.75934	0.354	0.511	0
PRKCA	2	0	-2.51659	0.054	0.21	0
REL	2	0	0.70368	0.693	0.537	0
VAV3	2	0	0.709827	0.464	0.309	0
RGS1	2	0	0.883426	0.452	0.304	0
TSPYL2	2	0	0.721784	0.515	0.368	0
YPEL5	2	0	0.80542	0.824	0.678	0
ZNF683	2	0	-3.47643	0.02	0.165	0
CSGALNACT1	2	0	-4.33067	0.01	0.155	0
CELF2	2	0	-0.64052	0.522	0.666	0
TRBV7-2	2	0	0.881571	0.197	0.054	0
TESPA1	2	0	-1.51759	0.091	0.234	0
CD83	2	0	1.02457	0.331	0.189	0
PIM3	2	0	0.924721	0.343	0.201	0
SERINC5	2	0	-1.58381	0.093	0.233	0
ZC3H12A	2	0	0.889734	0.347	0.208	0
DTHD1	2	0	1.42969	0.22	0.083	0
RNF19A	2	0	0.526005	0.713	0.581	0
PDCD4	2	0	0.596764	0.798	0.667	0
PRSS23	2	0	-3.69353	0.015	0.146	0
JUN	2	0	0.882573	0.908	0.782	0
NFKBIA	2	0	0.794034	0.851	0.727	0
S100A4	2	0	-0.926082	0.714	0.835	0
SBDS	2	0	0.735076	0.659	0.541	0
MS4A1	2	0	3.35973	0.13	0.013	0
TRAV38-1	2	0	1.77843	0.158	0.041	0
AC105402.3	2	0	1.12061	0.212	0.096	0
CD74	2	0	0.244112	0.932	0.819	0
CX3CR1	2	0	-3.01238	0.027	0.14	0
CD52	2	0	-1.03229	0.705	0.816	0
CD69	2	0	0.805685	0.886	0.779	0
TRBV7-4	2	0	2.21817	0.133	0.027	0
TRBV29-1	2	0	1.78534	0.139	0.034	0
NOCT	2	0	1.37662	0.181	0.077	0
DUSP1	2	0	0.586187	0.866	0.764	0
TGFB1	2	0	0.618408	0.842	0.744	0
SRSF7	2	0	0.604949	0.885	0.788	0
ZFP36	2	0	0.668393	0.907	0.81	0
XCL1	2	0	1.80983	0.14	0.047	0
JUNB	2	0	0.459391	0.911	0.827	0
SRGN	2	0	0.310275	0.96	0.881	0
DDX24	2	0	0.500689	0.803	0.726	0
TRAV26-2	2	0	1.71887	0.096	0.024	0
TRAV21	2	0	1.63074	0.107	0.036	0
CXCR4	2	0	0.576371	0.94	0.871	0
ZFP36L2	2	0	0.440278	0.91	0.845	0
S100A6	2	0	-0.544071	0.82	0.871	0
SRSF5	2	0	0.56489	0.854	0.81	0
EIF1	2	0	0.610336	0.984	0.953	0
MT-ND1	2	0	0.344356	0.978	0.948	0
UBC	2	0	0.325247	0.981	0.957	0
BTG1	2	0	0.398401	0.991	0.974	0
H3F3B	2	0	0.497654	0.991	0.974	0
MT-CYB	2	0	0.332268	0.997	0.992	0
HLA-B	2	0	0.23652	1	0.999	0
MT-CO2	2	0	0.195627	0.999	0.998	0
NKG7	3	0	-6.53952	0.064	0.802	0
CCL5	3	0	-4.69566	0.146	0.864	0
CST7	3	0	-4.05756	0.171	0.769	0
GZMH	3	0	-7.98706	0.008	0.605	0
ZEB2	3	0	-5.25807	0.035	0.609	0
GZMA	3	0	-4.85366	0.052	0.612	0
LTB	3	0	2.0097	0.934	0.386	0
SESN3	3	0	3.30701	0.666	0.13	0
GNLY	3	0	-6.18036	0.024	0.544	0
MAL	3	0	2.41233	0.608	0.114	0
PRF1	3	0	-5.49772	0.032	0.491	0
ANK3	3	0	2.21713	0.639	0.194	0
GZMB	3	0	-7.99032	0.005	0.447	0
GPR183	3	0	2.18761	0.601	0.159	0
FGFBP2	3	0	-8.2696	0.005	0.444	0
AOAH	3	0	-3.99042	0.075	0.513	0
LEF1	3	0	1.46224	0.647	0.21	0
RCAN3	3	0	1.8806	0.607	0.172	0
PRKCA	3	0	2.37654	0.578	0.146	0
CCL4	3	0	-6.786	0.006	0.436	0
EFHD2	3	0	-2.84225	0.204	0.614	0
GZMM	3	0	-2.35318	0.288	0.696	0
NOSIP	3	0	1.51961	0.731	0.325	0
TESPA1	3	0	1.97798	0.576	0.174	0
GATA3	3	0	2.06415	0.657	0.259	0
INPP4B	3	0	2.16061	0.681	0.287	0
SERINC5	3	0	1.79088	0.566	0.176	0
KLRD1	3	0	-3.45001	0.09	0.477	0
CTSW	3	0	-2.30366	0.389	0.771	0
CAMK4	3	0	1.35695	0.784	0.405	0
LYAR	3	0	-2.22293	0.184	0.554	0
SELL	3	0	1.44107	0.644	0.275	0
PAG1	3	0	1.74097	0.636	0.268	0
CSGALNACT1	3	0	2.36822	0.462	0.099	0
CDC14A	3	0	1.45178	0.683	0.34	0
DUSP2	3	0	-2.30364	0.315	0.647	0
IL7R	3	0	1.0564	0.954	0.624	0
C12orf75	3	0	-2.44199	0.166	0.493	0
BCL2	3	0	1.4267	0.614	0.296	0
SORL1	3	0	1.42332	0.675	0.359	0
AP3M2	3	0	2.01315	0.437	0.121	0
CD28	3	0	1.78551	0.444	0.13	0
SNED1	3	0	3.05753	0.373	0.059	0
SYNE1	3	0	-2.34325	0.281	0.594	0
HLA-DRB1	3	0	-3.41007	0.075	0.387	0
HOPX	3	0	-2.93647	0.084	0.392	0
ADAM19	3	0	3.6519	0.337	0.032	0
GNAQ	3	0	2.44375	0.385	0.082	0
C1orf21	3	0	-6.9736	0.006	0.306	0
ITGB1	3	0	1.00161	0.788	0.489	0
ARID5B	3	0	1.20698	0.652	0.353	0
PLP2	3	0	0.995369	0.651	0.353	0
CCR4	3	0	5.11218	0.306	0.01	0
TIAM1	3	0	3.75444	0.322	0.026	0
NELL2	3	0	1.18045	0.536	0.241	0
CCR7	3	0	1.13808	0.49	0.196	0
BIRC3	3	0	0.966087	0.55	0.257	0
ITPKB	3	0	1.55394	0.501	0.211	0
MAP3K8	3	0	-2.84719	0.067	0.355	0
FLT3LG	3	0	0.951483	0.683	0.398	0
MAP3K1	3	0	1.90492	0.417	0.132	0
PRKCQ-AS1	3	0	1.06564	0.523	0.242	0
GZMK	3	0	-3.3232	0.05	0.327	0
FCRL6	3	0	-6.70872	0.005	0.282	0
PATJ	3	0	1.75819	0.396	0.122	0
PLEK	3	0	-5.77772	0.012	0.284	0
APOBEC3G	3	0	-2.87339	0.104	0.373	0
TRAT1	3	0	1.34915	0.472	0.205	0
HLA-DPA1	3	0	-2.07313	0.227	0.491	0
USP46	3	0	2.64739	0.326	0.064	0
PASK	3	0	1.89098	0.36	0.101	0
TMEM123	3	0	0.881526	0.744	0.486	0
CRIP2	3	0	2.65417	0.305	0.047	0
FAAH2	3	0	2.56261	0.306	0.051	0
IL4R	3	0	1.44896	0.424	0.172	0
TCF7	3	0	0.841177	0.552	0.301	0
S1PR5	3	0	-7.71544	0.002	0.253	0
MATK	3	0	-2.43773	0.096	0.345	0
DGKA	3	0	1.19062	0.448	0.201	0
TTC39C	3	0	1.02108	0.541	0.295	0
STT3B	3	0	1.10731	0.542	0.297	0
ITK	3	0	0.816362	0.77	0.525	0
BACH2	3	0	0.75008	0.587	0.344	0
CYLD	3	0	0.924228	0.725	0.482	0
TNFAIP8	3	0	0.889511	0.591	0.349	0
GBP5	3	0	-1.54169	0.206	0.447	0
TBX21	3	0	-4.35859	0.021	0.262	0
AKT3	3	0	0.943713	0.555	0.315	0
ARMH1	3	0	1.80507	0.327	0.087	0
APMAP	3	0	-1.90441	0.182	0.419	0
TAB2	3	0	0.998311	0.544	0.308	0
MAML2	3	0	0.916584	0.587	0.351	0
TPST2	3	0	-2.24208	0.119	0.355	0
FCGR3A	3	0	-7.91004	0.002	0.236	0
SEMA4D	3	0	0.987498	0.507	0.273	0
TNFSF8	3	0	1.27822	0.389	0.156	0
ADK	3	0	0.99966	0.535	0.303	0
ABHD17A	3	0	-1.48948	0.35	0.582	0
ARHGAP26	3	0	-1.6788	0.194	0.424	0
LDHB	3	0	0.972118	0.895	0.665	0
PCNX1	3	0	1.01446	0.598	0.368	0
ACVR2A	3	0	3.24544	0.259	0.031	0
VAV3	3	0	-2.00829	0.124	0.352	0
SPON2	3	0	-4.51567	0.023	0.25	0
ARHGAP5	3	0	1.6728	0.348	0.121	0
NDFIP1	3	0	0.743849	0.747	0.521	0
CMTM8	3	0	3.31567	0.25	0.025	0
PVT1	3	0	1.76893	0.325	0.1	0
ABCC1	3	0	1.44121	0.379	0.154	0
CD55	3	0	0.63719	0.695	0.47	0
HLA-DPB1	3	0	-1.66162	0.324	0.547	0
PELI1	3	0	1.32474	0.445	0.222	0
C1orf162	3	0	1.59075	0.328	0.106	0
SAMD3	3	0	-1.77206	0.186	0.408	0
ITGA4	3	0	-0.559504	0.477	0.698	0
DOCK10	3	0	0.895666	0.715	0.495	0
TRADD	3	0	1.3779	0.37	0.151	0
F2R	3	0	-4.42273	0.017	0.236	0
PTPRE	3	0	-2.4269	0.107	0.325	0
RUNX2	3	0	1.52969	0.348	0.13	0
ZEB1	3	0	0.902209	0.505	0.288	0
ADGRG1	3	0	-7.54113	0.002	0.219	0
MYC	3	0	1.44997	0.324	0.108	0
FOXP1	3	0	0.91475	0.835	0.62	0
ARPC5L	3	0	-1.54725	0.275	0.49	0
RAB5IF	3	0	-1.68943	0.22	0.434	0
TIMP1	3	0	1.12963	0.382	0.168	0
CLEC2B	3	0	-1.21604	0.349	0.563	0
SFMBT1	3	0	1.57361	0.327	0.114	0
PTGER2	3	0	1.20773	0.427	0.215	0
S100A11	3	0	0.793101	0.582	0.371	0
PPP2R2B	3	0	-2.69049	0.058	0.268	0
GAB2	3	0	2.2675	0.271	0.062	0
CTSC	3	0	-1.87245	0.179	0.388	0
ICAM2	3	0	1.25796	0.369	0.16	0
IL6ST	3	0	1.00628	0.444	0.236	0
SAMHD1	3	0	0.722157	0.657	0.449	0
ARHGAP15	3	0	1.27413	0.904	0.697	0
ERN1	3	0	1.07085	0.49	0.283	0
CMC1	3	0	-2.78481	0.094	0.301	0
CBLB	3	0	-1.23237	0.413	0.618	0
HLA-DRB5	3	0	-3.67368	0.039	0.244	0
SLC2A3	3	0	0.658604	0.726	0.521	0
USP3	3	0	0.753276	0.694	0.489	0
CDKN1B	3	0	0.689332	0.651	0.447	0
TOB1	3	0	0.941469	0.525	0.321	0
IKZF3	3	0	-1.38585	0.223	0.427	0
GALT	3	0	1.57321	0.306	0.103	0
NDUFV2	3	0	0.775091	0.611	0.409	0
AC139720.1	3	0	3.23926	0.226	0.026	0
PIM2	3	0	0.813408	0.452	0.252	0
SLAMF7	3	0	-6.54599	0.004	0.203	0
ENC1	3	0	-5.94153	0.006	0.204	0
KLRG1	3	0	-1.7499	0.179	0.376	0
MRPL10	3	0	-1.86865	0.117	0.314	0
SLA2	3	0	-2.3014	0.102	0.299	0
FUT8	3	0	1.45285	0.332	0.136	0
PYHIN1	3	0	-1.66625	0.22	0.416	0
ICOS	3	0	1.31624	0.371	0.176	0
CD82	3	0	1.27292	0.308	0.113	0
PAXX	3	0	-1.12632	0.367	0.561	0
SPTBN1	3	0	0.949587	0.465	0.271	0
S1PR1	3	0	0.827447	0.553	0.36	0
AC079793.1	3	0	1.41082	0.33	0.137	0
CRYBG1	3	0	0.752516	0.633	0.44	0
TNFRSF4	3	0	3.79371	0.207	0.017	0
PIM1	3	0	0.624705	0.499	0.309	0
EDA	3	0	2.81149	0.224	0.034	0
NCK2	3	0	1.14058	0.348	0.158	0
MGAT5	3	0	1.26652	0.346	0.156	0
RALA	3	0	1.09379	0.408	0.218	0
IL10RA	3	0	0.629893	0.635	0.446	0
CAPG	3	0	2.69481	0.219	0.031	0
FAM107B	3	0	0.766569	0.63	0.442	0
NSD3	3	0	0.616164	0.718	0.531	0
SFXN1	3	0	0.798296	0.466	0.28	0
DUSP16	3	0	1.45181	0.289	0.103	0
FRY	3	0	2.19721	0.243	0.057	0
ITGAL	3	0	-1.45446	0.288	0.474	0
THEM4	3	0	1.15385	0.326	0.141	0
THOC3	3	0	1.28536	0.316	0.131	0
GPR171	3	0	1.37213	0.327	0.143	0
RHBDD2	3	0	0.876673	0.453	0.269	0
KLRB1	3	0	-2.78773	0.063	0.247	0
AP000787.1	3	0	2.60411	0.22	0.038	0
MALT1	3	0	0.858054	0.481	0.299	0
TUBA4A	3	0	-1.54707	0.396	0.578	0
TRAK2	3	0	1.15662	0.331	0.15	0
GPRIN3	3	0	0.708186	0.532	0.352	0
LITAF	3	0	-1.1793	0.586	0.764	0
DPYD	3	0	0.859654	0.605	0.427	0
PHACTR2	3	0	0.837087	0.356	0.178	0
DOCK9	3	0	1.16636	0.32	0.143	0
CXCR3	3	0	-2.2995	0.078	0.255	0
PHTF2	3	0	1.19819	0.325	0.149	0
AFF1	3	0	1.0303	0.361	0.185	0
GSTP1	3	0	-1.1214	0.354	0.529	0
PTPN22	3	0	-1.27455	0.223	0.398	0
SLCO3A1	3	0	0.861181	0.405	0.23	0
SYTL3	3	0	-1.13316	0.442	0.617	0
RIPOR2	3	0	0.576376	0.717	0.542	0
SH3YL1	3	0	1.32308	0.275	0.101	0
CFAP36	3	0	1.38826	0.273	0.1	0
ETV6	3	0	1.19468	0.297	0.124	0
IMMP2L	3	0	1.10636	0.343	0.171	0
GSTK1	3	0	0.77785	0.824	0.652	0
METRNL	3	0	-3.18933	0.035	0.206	0
ITGB2	3	0	-1.35244	0.552	0.722	0
HLA-DRA	3	0	-4.01045	0.024	0.193	0
MYBL1	3	0	-1.64352	0.17	0.339	0
PLCB1	3	0	-3.30104	0.029	0.198	0
ZBTB20	3	0	0.701946	0.602	0.434	0
MYO1F	3	0	-1.59721	0.176	0.344	0
CD8A	3	0	-1.25759	0.683	0.851	0
AUTS2	3	0	-1.97523	0.09	0.257	0
TOX	3	0	-2.07634	0.054	0.221	0
CASK	3	0	0.929427	0.353	0.186	0
GAS5	3	0	0.582422	0.771	0.605	0
AQP3	3	0	1.2844	0.258	0.092	0
DNAJC1	3	0	-1.05534	0.261	0.426	0
RAB11FIP1	3	0	1.59535	0.275	0.111	0
NUCB2	3	0	-1.399	0.173	0.337	0
CD27	3	0	0.659157	0.349	0.185	0
SOCS3	3	0	1.05135	0.291	0.127	0
ANXA1	3	0	0.693854	0.873	0.71	0
C1orf112	3	0	2.64595	0.204	0.041	0
HAPLN3	3	0	2.20185	0.206	0.043	0
PKIA	3	0	2.55811	0.194	0.032	0
FHIT	3	0	2.05114	0.238	0.076	0
IL2RA	3	0	3.80495	0.175	0.013	0
SYTL2	3	0	-1.35717	0.184	0.346	0
NR3C1	3	0	0.863486	0.701	0.539	0
ECE1	3	0	1.21269	0.277	0.116	0
MCTP2	3	0	-1.99129	0.099	0.26	0
ABI3	3	0	-3.42957	0.028	0.189	0
CLIC3	3	0	-4.29889	0.016	0.176	0
GPHN	3	0	1.12937	0.286	0.127	0
RPS6KA5	3	0	0.88411	0.351	0.192	0
TRABD2A	3	0	1.11908	0.265	0.107	0
AKNA	3	0	-1.15034	0.386	0.544	0
LINC02762	3	0	4.34022	0.165	0.007	0
ANTXR2	3	0	1.27515	0.274	0.117	0
JMJD6	3	0	-1.39862	0.199	0.356	0
RAB3GAP1	3	0	0.886318	0.318	0.162	0
SPINT2	3	0	1.85161	0.212	0.056	0
ARAP2	3	0	-1.06105	0.314	0.47	0
EIF3E	3	0	0.4753	0.789	0.635	0
PDE8A	3	0	1.23961	0.259	0.105	0
MAST4	3	0	2.19996	0.195	0.041	0
MB21D2	3	0	3.48748	0.168	0.015	0
TRAF1	3	0	0.911922	0.308	0.155	0
NBPF15	3	0	1.6082	0.219	0.067	0
PCAT1	3	0	1.31187	0.256	0.105	0
LSR	3	0	1.02474	0.271	0.12	0
IFNG	3	0	-5.1957	0.011	0.162	0
FXYD7	3	0	1.79224	0.21	0.059	0
PGAP1	3	0	1.98073	0.221	0.071	0
SVIL	3	0	1.211	0.252	0.102	0
IRS2	3	0	1.7931	0.203	0.054	0
HCST	3	0	-1.17073	0.663	0.812	0
LPAR6	3	0	1.41247	0.244	0.096	0
TSHZ2	3	0	3.36142	0.166	0.019	0
SUSD4	3	0	4.39123	0.153	0.007	0
ZC3H12D	3	0	1.72986	0.205	0.059	0
TNFRSF25	3	0	1.04934	0.251	0.106	0
TTN	3	0	1.55104	0.223	0.078	0
ABCB1	3	0	-2.1338	0.047	0.192	0
ADRB2	3	0	-4.32616	0.011	0.156	0
TTC38	3	0	-5.25662	0.007	0.152	0
DLEU1	3	0	1.97486	0.228	0.084	0
SGTB	3	0	0.919678	0.289	0.145	0
GNG2	3	0	-0.942772	0.591	0.734	0
NR3C2	3	0	0.949104	0.282	0.139	0
IL6R	3	0	2.73985	0.164	0.022	0
PRSS23	3	0	-7.46482	0.002	0.144	0
DNAJB6	3	0	-1.0368	0.435	0.575	0
VIM	3	0	0.102613	0.949	0.809	0
CX3CR1	3	0	-7.86242	0.001	0.14	0
FAM13A	3	0	2.59321	0.188	0.05	0
FGR	3	0	-8.03408	0.001	0.138	0
SNHG29	3	0	0.538345	0.869	0.732	0
ITGA6	3	0	0.923801	0.262	0.126	0
TMEM63A	3	0	1.14423	0.242	0.107	0
APP	3	0	2.14612	0.171	0.036	0
EOMES	3	0	-5.09791	0.005	0.139	0
ATP8B2	3	0	1.06826	0.248	0.115	0
LPCAT1	3	0	-3.10069	0.026	0.159	0
FXYD5	3	0	0.871532	0.962	0.829	0
GPR155	3	0	1.37327	0.216	0.084	0
CD40LG	3	0	3.067	0.147	0.015	0
KLF7	3	0	2.04091	0.169	0.038	0
ITGAM	3	0	-3.90942	0.015	0.146	0
TAFA1	3	0	1.26807	0.229	0.099	0
REL	3	0	-0.883237	0.44	0.57	0
PLCL1	3	0	1.4029	0.221	0.093	0
TNFSF10	3	0	1.23515	0.235	0.109	0
NEFL	3	0	6.3551	0.126	0.001	0
ANKRD12	3	0	0.577296	0.851	0.726	0
TYROBP	3	0	-7.3625	0.002	0.127	0
RTKN2	3	0	3.32304	0.137	0.013	0
PI16	3	0	4.18992	0.13	0.006	0
XCL2	3	0	-6.7273	0.003	0.125	0
TGFB1	3	0	-1.14136	0.647	0.769	0
PDGFD	3	0	-6.58924	0.002	0.122	0
CCL4L2	3	0	-7.49965	0.002	0.121	0
CCNH	3	0	-0.947868	0.514	0.63	0
WDR86-AS1	3	0	2.0468	0.15	0.034	0
KLRF1	3	0	-7.76951	0.001	0.116	0
SUSD3	3	0	1.47341	0.17	0.057	0
SLC40A1	3	0	3.90859	0.118	0.008	0
NAP1L1	3	0	0.517211	0.829	0.719	0
AL589693.1	3	0	3.60426	0.119	0.01	0
SYNE3	3	0	1.2662	0.184	0.075	0
SMCHD1	3	0	0.578747	0.849	0.74	0
KRT1	3	0	5.30841	0.11	0.002	0
DPP4	3	0	1.19861	0.178	0.07	0
PPARD	3	0	1.29852	0.173	0.065	0
IATPR	3	0	3.45775	0.116	0.009	0
TBC1D4	3	0	1.2227	0.18	0.073	0
LINC02273	3	0	1.761	0.143	0.036	0
LSP1	3	0	-0.843344	0.632	0.739	0
MFHAS1	3	0	1.81832	0.143	0.039	0
BZW1	3	0	-0.747248	0.561	0.664	0
CD74	3	0	-1.54895	0.741	0.844	0
BEX3	3	0	1.60442	0.137	0.039	0
GCSAM	3	0	1.93444	0.129	0.032	0
IGSF9B	3	0	2.71975	0.11	0.014	0
FBXL16	3	0	2.30173	0.114	0.021	0
VSIG1	3	0	1.97285	0.12	0.027	0
AXIN2	3	0	2.76492	0.105	0.013	0
EPHX2	3	0	1.63387	0.125	0.036	0
UBB	3	0	-0.801224	0.791	0.876	0
ACVR1	3	0	1.93831	0.111	0.027	0
AC233976.1	3	0	1.51445	0.12	0.037	0
TXNIP	3	0	0.556796	0.868	0.786	0
SLC22A23	3	0	4.11957	0.086	0.005	0
KANK1	3	0	2.19284	0.099	0.02	0
KCNQ1	3	0	1.72125	0.105	0.027	0
TSPAN18	3	0	2.69849	0.09	0.012	0
ADAMTS17	3	0	1.9118	0.103	0.025	0
MAN1C1	3	0	1.84126	0.1	0.024	0
CCR8	3	0	5.94907	0.077	0.001	0
FBXL8	3	0	1.94311	0.1	0.025	0
GCNT4	3	0	1.71004	0.105	0.03	0
SRGN	3	0	-0.541904	0.825	0.898	0
WNT7A	3	0	3.32114	0.078	0.006	0
SEMA5A	3	0	6.19364	0.073	0.001	0
IL11RA	3	0	1.96771	0.092	0.021	0
TTC39C-AS1	3	0	2.65265	0.08	0.011	0
ADAM23	3	0	5.34162	0.069	0.001	0
GREM2	3	0	3.60206	0.074	0.006	0
CYSLTR1	3	0	4.16067	0.073	0.005	0
SEPTIN7	3	0	-0.721505	0.7	0.767	0
F5	3	0	4.44435	0.069	0.003	0
VIPR1	3	0	2.01039	0.082	0.017	0
LINC00824	3	0	2.7024	0.075	0.01	0
EPHA1-AS1	3	0	1.95522	0.083	0.02	0
AL353660.1	3	0	1.89191	0.081	0.019	0
TNFRSF18	3	0	1.67836	0.08	0.019	0
NCF4	3	0	2.42075	0.077	0.016	0
MICU3	3	0	1.89208	0.074	0.017	0
GPR146	3	0	3.1744	0.059	0.006	0
SARAF	3	0	0.40231	0.977	0.924	0
PABPC1	3	0	0.595859	0.98	0.928	0
PLXNA4	3	0	2.70356	0.063	0.012	0
ISM1	3	0	2.63799	0.058	0.009	0
ANK1	3	0	3.99103	0.051	0.002	0
TMEM178B	3	0	4.00162	0.05	0.003	0
CYBA	3	0	-0.626997	0.828	0.874	0
EEF2	3	0	0.549861	0.976	0.93	0
AC005237.1	3	0	2.6441	0.054	0.009	0
KALRN	3	0	2.38072	0.053	0.008	0
CACNA1I	3	0	2.61393	0.053	0.008	0
RPL36A	3	0	0.485669	0.957	0.913	0
ARPC2	3	0	-0.685155	0.818	0.86	0
CD99	3	0	-0.744887	0.725	0.767	0
DST	3	0	3.54714	0.046	0.004	0
AIRE	3	0	5.31509	0.042	0.001	0
RPL13A	3	0	0.323533	0.933	0.894	0
AL359636.2	3	0	2.94771	0.044	0.005	0
PTGDR2	3	0	6.6746	0.039	0	0
AC133644.2	3	0	2.62152	0.044	0.006	0
MYO16	3	0	4.28571	0.041	0.003	0
TRIM2	3	0	4.11421	0.039	0.002	0
EEF1G	3	0	0.371952	0.956	0.92	0
LCP1	3	0	-0.67215	0.759	0.794	0
FUT7	3	0	2.92898	0.04	0.005	0
RPL22	3	0	0.433235	0.967	0.932	0
LINC02676	3	0	5.13719	0.035	0.001	0
ALS2CL	3	0	3.02993	0.037	0.003	0
TMEM45B	3	0	2.99366	0.036	0.003	0
LINC00511	3	0	3.56942	0.032	0.002	0
TNFRSF11A	3	0	4.7931	0.03	0.001	0
AC002377.1	3	0	4.75725	0.03	0.001	0
EEF1B2	3	0	0.300642	0.964	0.935	0
MCOLN3	3	0	3.28103	0.031	0.003	0
GATA3-AS1	3	0	4.99035	0.029	0.001	0
CCR10	3	0	4.31489	0.03	0.002	0
TLR5	3	0	3.6857	0.028	0.002	0
PTPRC	3	0	-0.553611	0.92	0.945	0
H3F3A	3	0	-0.483867	0.895	0.917	0
RPL37	3	0	0.297268	0.987	0.965	0
ZP1	3	0	5.01771	0.022	0	0
RPL4	3	0	0.416866	0.979	0.959	0
GAPDH	3	0	-0.550708	0.93	0.95	0
EDN3	3	0	4.49937	0.02	0.001	0
RPL36	3	0	0.515969	0.995	0.977	0
RPS21	3	0	0.311714	0.984	0.966	0
RPL10A	3	0	0.310678	0.981	0.964	0
RPS16	3	0	0.317885	0.974	0.957	0
CDO1	3	0	6.83742	0.017	0	0
HSP90AA1	3	0	-0.628402	0.873	0.889	0
RPS5	3	0	0.34706	0.988	0.972	0
RPSA	3	0	0.417099	0.987	0.973	0
RPL24	3	0	0.234417	0.986	0.973	0
RPL9	3	0	0.310577	0.989	0.976	0
RACK1	3	0	0.403406	0.991	0.979	0
RPLP2	3	0	0.334211	0.982	0.97	0
PFN1	3	0	-0.760625	0.955	0.967	0
RPL35A	3	0	0.250108	0.992	0.981	0
RPLP0	3	0	0.526096	0.996	0.985	0
RPL5	3	0	0.411072	0.995	0.985	0
RPS25	3	0	0.359306	0.996	0.987	0
RPL39	3	0	0.4254	0.996	0.987	0
RPS2	3	0	0.417363	0.99	0.982	0
RPS28	3	0	0.34824	0.997	0.989	0
RPL34	3	0	0.413343	0.998	0.991	0
RPL29	3	0	0.392909	0.997	0.991	0
RPL8	3	0	0.443922	0.996	0.99	0
RPS13	3	0	0.389964	0.995	0.989	0
RPL14	3	0	0.318222	0.998	0.993	0
RPS6	3	0	0.266405	0.997	0.992	0
CFL1	3	0	-0.510389	0.93	0.935	0
RPL18	3	0	0.383092	0.996	0.991	0
MT-CO3	3	0	-0.389717	0.98	0.985	0
RPS8	3	0	0.47676	0.998	0.994	0
RPS3A	3	0	0.277264	0.997	0.993	0
RPS23	3	0	0.276236	0.998	0.994	0
RPS14	3	0	0.212998	0.997	0.993	0
HLA-E	3	0	-0.360882	0.98	0.984	0
RPS18	3	0	0.358854	0.999	0.995	0
RPS4X	3	0	0.32426	0.999	0.995	0
RPL11	3	0	0.445428	0.999	0.996	0
SH3BGRL3	3	0	-0.589202	0.95	0.953	0
RPS27A	3	0	0.247625	0.998	0.995	0
RPL32	3	0	0.432048	0.999	0.996	0
HLA-C	3	0	-0.769573	0.992	0.995	0
TPT1	3	0	0.478619	0.998	0.995	0
CALM1	3	0	-0.528364	0.967	0.97	0
RPS15A	3	0	0.193906	0.998	0.995	0
RPL19	3	0	0.293395	0.999	0.996	0
RPS15	3	0	0.252767	0.997	0.994	0
RPL18A	3	0	0.388797	0.998	0.995	0
HLA-A	3	0	-0.444732	0.995	0.993	0
RPS12	3	0	0.446756	0.999	0.997	0
ACTB	3	0	-0.540328	0.994	0.992	0
RPL30	3	0	0.279486	0.998	0.996	0
RPL41	3	0	0.293491	0.999	0.997	0
RPLP1	3	0	0.391338	0.999	0.997	0
RPL13	3	0	0.444951	0.999	0.997	0
RPL28	3	0	0.357853	0.999	0.997	0
EEF1A1	3	0	0.246667	1	0.999	0
B2M	3	0	-0.378113	1	0.999	0
RPL10	3	0	0.359817	0.999	0.998	0
MT-CO1	3	0	-0.556467	0.999	0.998	0
MT-CO2	3	0	-0.333667	0.999	0.998	0
MT-ND4	3	0	-0.309897	0.984	0.983	0
HLA-B	3	0	-0.648339	0.999	0.999	0
CCL5	4	0	-5.69009	0.061	0.87	0
NKG7	4	0	-7.48422	0.012	0.804	0
CST7	4	0	-7.40129	0.011	0.784	0
LEF1	4	0	2.86429	0.839	0.191	0
GZMA	4	0	-7.47481	0.009	0.614	0
ZEB2	4	0	-7.08108	0.009	0.609	0
GZMH	4	0	-7.78972	0.007	0.603	0
CCR7	4	0	2.28152	0.758	0.168	0
GNLY	4	0	-7.34897	0.007	0.544	0
LTB	4	0	1.3772	0.915	0.39	0
EFHD2	4	0	-3.86854	0.1	0.624	0
CD99	4	0	-2.76698	0.295	0.814	0
NIBAN1	4	0	-5.22788	0.023	0.535	0
NELL2	4	0	1.90261	0.724	0.222	0
MAL	4	0	2.46828	0.609	0.116	0
PRKCQ-AS1	4	0	2.34284	0.712	0.223	0
SELL	4	0	1.93053	0.75	0.265	0
PRF1	4	0	-7.34287	0.008	0.492	0
KLRD1	4	0	-6.9388	0.009	0.484	0
BACH2	4	0	1.8657	0.796	0.322	0
HLA-DPA1	4	0	-4.40134	0.052	0.509	0
GZMB	4	0	-7.51075	0.006	0.445	0
NOSIP	4	0	1.76043	0.762	0.324	0
FGFBP2	4	0	-7.6879	0.005	0.442	0
RCAN3	4	0	2.03893	0.608	0.174	0
HLA-DPB1	4	0	-3.22469	0.133	0.567	0
TGFBR3	4	0	-4.64082	0.035	0.468	0
CCL4	4	0	-7.78424	0.005	0.434	0
TXK	4	0	2.55555	0.543	0.115	0
LGALS1	4	0	-5.19427	0.035	0.463	0
TCF7	4	0	1.8098	0.712	0.285	0
SYNE1	4	0	-3.0974	0.177	0.604	0
ITGB1	4	0	-2.68381	0.136	0.561	0
C12orf75	4	0	-3.71921	0.08	0.501	0
RNF19A	4	0	-2.50866	0.225	0.639	0
LYAR	4	0	-2.66471	0.148	0.557	0
LINC02446	4	0	1.93633	0.654	0.245	0
PPP1R16B	4	0	-2.78505	0.157	0.56	0
ACTN4	4	0	-4.26976	0.042	0.442	0
AHNAK	4	0	-2.07834	0.339	0.737	0
PYHIN1	4	0	-4.29529	0.039	0.435	0
HOPX	4	0	-7.23631	0.006	0.399	0
TRABD2A	4	0	2.90601	0.476	0.085	0
HLA-DRB1	4	0	-6.8618	0.007	0.393	0
TGFB1	4	0	-2.31799	0.409	0.794	0
AOAH	4	0	-3.251	0.122	0.506	0
DUSP2	4	0	-2.08386	0.268	0.65	0
BCL2	4	0	1.4987	0.666	0.292	0
OXNAD1	4	0	1.64723	0.733	0.359	0
ACTN1	4	0	4.36189	0.398	0.026	0
SERINC5	4	0	1.84552	0.547	0.179	0
FLNA	4	0	-2.10374	0.348	0.708	0
ANXA2	4	0	-4.64631	0.025	0.382	0
PIM2	4	0	1.77597	0.592	0.238	0
APOBEC3G	4	0	-4.80412	0.029	0.379	0
MAML2	4	0	1.54365	0.691	0.341	0
MYO1F	4	0	-5.4605	0.015	0.361	0
BHLHE40	4	0	-2.3445	0.137	0.481	0
PRDM1	4	0	-3.6925	0.032	0.375	0
CD55	4	0	1.46712	0.8	0.46	0
KLRG1	4	0	-3.71572	0.049	0.389	0
MYC	4	0	2.61446	0.434	0.097	0
CLIC1	4	0	-2.04043	0.28	0.614	0
SATB1	4	0	1.60006	0.542	0.211	0
RGS10	4	0	1.43632	0.671	0.342	0
TUBA4A	4	0	-2.12694	0.265	0.592	0
APMAP	4	0	-2.81471	0.101	0.427	0
CAMK4	4	0	1.05887	0.733	0.412	0
ATXN1	4	0	-1.93802	0.173	0.494	0
AIF1	4	0	2.92909	0.36	0.039	0
MAP3K8	4	0	-3.88971	0.036	0.357	0
SNX9	4	0	1.56766	0.488	0.177	0
DNAJC1	4	0	-2.50048	0.128	0.439	0
PRKCA	4	0	1.62566	0.471	0.16	0
ARAP2	4	0	-2.08163	0.174	0.484	0
ITGAL	4	0	-2.27342	0.175	0.485	0
GZMK	4	0	-4.70594	0.02	0.329	0
ARPC5L	4	0	-2.10377	0.191	0.499	0
RUNX3	4	0	-1.60532	0.293	0.6	0
GABARAPL1	4	0	-2.28165	0.16	0.466	0
S100A11	4	0	-2.48961	0.117	0.422	0
DGKA	4	0	1.63784	0.5	0.196	0
C1orf21	4	0	-7.67917	0.003	0.305	0
TGFBR2	4	0	1.55739	0.626	0.327	0
SYTL3	4	0	-1.62828	0.329	0.628	0
RAPGEF6	4	0	1.41846	0.596	0.298	0
S100A4	4	0	-2.46191	0.551	0.849	0
SAMSN1	4	0	-2.06622	0.178	0.475	0
ABLIM1	4	0	1.11522	0.693	0.397	0
SYTL2	4	0	-3.08518	0.064	0.359	0
NDFIP1	4	0	1.30322	0.809	0.515	0
MYBL1	4	0	-3.34212	0.056	0.35	0
ITGA6	4	0	2.21314	0.402	0.111	0
SRGN	4	0	-1.6265	0.628	0.919	0
TNFRSF1B	4	0	-2.61774	0.08	0.371	0
PPP2R5C	4	0	-1.51751	0.465	0.755	0
ARMH1	4	0	2.31211	0.373	0.084	0
SAMD3	4	0	-2.45346	0.126	0.414	0
FLT3LG	4	0	1.0811	0.685	0.399	0
PIK3R1	4	0	-1.76389	0.464	0.749	0
ANXA1	4	0	-0.893184	0.472	0.755	0
CD63	4	0	-2.6745	0.109	0.392	0
PLEK	4	0	-7.77079	0.003	0.284	0
DOK2	4	0	-2.8078	0.07	0.351	0
FCRL6	4	0	-7.15343	0.003	0.281	0
CTSC	4	0	-2.5652	0.117	0.394	0
RAB5IF	4	0	-2.06891	0.162	0.439	0
TESPA1	4	0	1.3877	0.464	0.188	0
RGS1	4	0	-2.98921	0.074	0.35	0
RABGAP1L	4	0	-1.56195	0.358	0.629	0
ERN1	4	0	-2.91098	0.059	0.33	0
ATP2B4	4	0	-3.50576	0.039	0.308	0
CYTOR	4	0	-4.89824	0.012	0.281	0
PLEKHA2	4	0	-2.00573	0.162	0.43	0
CD27	4	0	1.36039	0.443	0.176	0
PTPRE	4	0	-3.1865	0.063	0.329	0
AKNA	4	0	-1.58155	0.292	0.554	0
ARHGAP26	4	0	-2.03995	0.165	0.427	0
NFATC2	4	0	-2.12389	0.124	0.386	0
PPP2R2B	4	0	-5.37199	0.011	0.272	0
CTSW	4	0	-1.8294	0.497	0.758	0
TMEM243	4	0	1.4163	0.571	0.31	0
TENT5C	4	0	-1.52932	0.234	0.494	0
CEMIP2	4	0	-1.71729	0.288	0.547	0
AUTS2	4	0	-6.31844	0.006	0.265	0
TBX21	4	0	-6.86197	0.004	0.263	0
GBP5	4	0	-1.77279	0.19	0.448	0
IL6ST	4	0	1.40671	0.49	0.232	0
OPTN	4	0	-1.82219	0.167	0.424	0
IL7R	4	0	0.357933	0.888	0.632	0
JMJD6	4	0	-2.42579	0.109	0.365	0
ARID5B	4	0	-1.68966	0.154	0.409	0
NUCB2	4	0	1.15932	0.548	0.296	0
CFLAR	4	0	-1.52739	0.245	0.497	0
MATK	4	0	-2.52294	0.093	0.345	0
CISH	4	0	2.62098	0.328	0.077	0
S1PR5	4	0	-7.42017	0.003	0.252	0
KLRB1	4	0	-6.90763	0.004	0.252	0
CAPN2	4	0	-1.68715	0.193	0.44	0
PMAIP1	4	0	-3.1376	0.068	0.315	0
NR3C1	4	0	-1.62236	0.333	0.58	0
DNAJB6	4	0	-1.4565	0.339	0.585	0
HLA-DRB5	4	0	-7.43162	0.003	0.247	0
PDE3B	4	0	1.05884	0.798	0.554	0
IL10RA	4	0	-1.42467	0.247	0.489	0
CD58	4	0	-5.03929	0.012	0.253	0
STOM	4	0	-2.82869	0.058	0.298	0
APBA2	4	0	1.50699	0.415	0.175	0
PARP8	4	0	-1.4474	0.491	0.73	0
CD74	4	0	-2.29099	0.618	0.857	0
REL	4	0	-1.37063	0.341	0.58	0
IQGAP2	4	0	-1.36243	0.345	0.583	0
TMEM123	4	0	0.973617	0.727	0.489	0
SMAD7	4	0	-2.80356	0.062	0.3	0
RAPGEF1	4	0	-2.62027	0.076	0.313	0
CHST11	4	0	-1.62239	0.189	0.426	0
CERS6	4	0	2.80644	0.287	0.051	0
LDHB	4	0	1.13823	0.902	0.666	0
OASL	4	0	-5.24402	0.016	0.252	0
PIK3IP1	4	0	0.959434	0.73	0.494	0
RAB8B	4	0	-1.72747	0.206	0.441	0
LCP1	4	0	-1.49722	0.578	0.813	0
ITGB2	4	0	-1.661	0.493	0.728	0
CRIP1	4	0	-1.56111	0.568	0.802	0
PASK	4	0	1.76344	0.339	0.105	0
ANXA5	4	0	-1.98296	0.132	0.366	0
F2R	4	0	-7.56533	0.003	0.237	0
ABHD17A	4	0	-1.35038	0.347	0.581	0
FCGR3A	4	0	-7.84549	0.002	0.235	0
SLC7A5	4	0	-2.50152	0.102	0.334	0
SLC9A3R1	4	0	-1.66507	0.22	0.452	0
FYN	4	0	-1.36492	0.605	0.837	0
SYNE2	4	0	-1.31259	0.542	0.774	0
YWHAQ	4	0	-1.30044	0.376	0.606	0
SPON2	4	0	-4.42344	0.02	0.249	0
FOXP1	4	0	0.996465	0.849	0.62	0
CMC1	4	0	-3.13478	0.074	0.302	0
PTPRJ	4	0	-2.76414	0.057	0.285	0
PIM1	4	0	0.972033	0.533	0.306	0
SGK1	4	0	2.78305	0.281	0.054	0
NFKBIZ	4	0	0.799476	0.515	0.289	0
MRPL10	4	0	-2.30861	0.09	0.316	0
PRKX	4	0	-1.33523	0.269	0.495	0
SAMHD1	4	0	0.828696	0.673	0.448	0
PCED1B	4	0	1.11533	0.585	0.36	0
REEP5	4	0	-1.55813	0.181	0.405	0
TSEN54	4	0	-1.72931	0.163	0.387	0
VAV3	4	0	-2.05185	0.127	0.351	0
SOCS3	4	0	1.88349	0.346	0.122	0
ALKBH7	4	0	1.13729	0.48	0.256	0
FCMR	4	0	1.02793	0.533	0.31	0
MCTP2	4	0	-3.08781	0.042	0.265	0
ID2	4	0	-1.49169	0.377	0.6	0
FHIT	4	0	2.10602	0.293	0.07	0
MSN	4	0	-1.3162	0.516	0.739	0
CMIP	4	0	-2.96984	0.054	0.276	0
SPINT2	4	0	2.56145	0.273	0.051	0
IDS	4	0	-1.02121	0.399	0.62	0
EPS15	4	0	-1.37892	0.247	0.467	0
CXCR3	4	0	-3.66119	0.038	0.258	0
MYO1G	4	0	-1.62563	0.186	0.405	0
PDIA6	4	0	-1.75465	0.145	0.364	0
DSTN	4	0	-1.56916	0.232	0.45	0
SH2D2A	4	0	-2.06158	0.128	0.346	0
TTN	4	0	1.96068	0.29	0.072	0
GZMM	4	0	-1.37786	0.459	0.676	0
TOX	4	0	-5.97207	0.008	0.225	0
ADGRG1	4	0	-8.63279	0.001	0.218	0
SLA2	4	0	-2.52217	0.084	0.3	0
SH3KBP1	4	0	-1.18731	0.361	0.577	0
SH3YL1	4	0	1.90727	0.312	0.098	0
SNHG8	4	0	0.904986	0.652	0.439	0
ZEB1	4	0	1.08105	0.502	0.289	0
EML4	4	0	-1.24934	0.523	0.736	0
GNG2	4	0	-0.986583	0.527	0.74	0
MAP1LC3B	4	0	-1.28173	0.298	0.51	0
RAP1GAP2	4	0	-3.94662	0.023	0.235	0
HMGB2	4	0	-1.4295	0.359	0.571	0
TPST2	4	0	-1.9169	0.141	0.351	0
RHOH	4	0	0.999472	0.8	0.591	0
EMB	4	0	-1.20753	0.424	0.633	0
TNFSF8	4	0	1.27568	0.369	0.16	0
EMP3	4	0	-1.1729	0.533	0.742	0
LDLRAP1	4	0	1.63716	0.327	0.119	0
ZBTB38	4	0	-1.67189	0.169	0.377	0
RSL1D1	4	0	0.810627	0.702	0.494	0
RAB27A	4	0	-1.92346	0.129	0.336	0
PDK1	4	0	2.32237	0.273	0.067	0
GGA2	4	0	-2.27586	0.088	0.294	0
PPP3CC	4	0	-1.20677	0.28	0.485	0
S100A10	4	0	-1.52427	0.646	0.85	0
PAM	4	0	-2.58714	0.056	0.259	0
PPP1CA	4	0	-1.30985	0.321	0.524	0
GLCCI1	4	0	-2.24691	0.097	0.299	0
NCALD	4	0	-2.45844	0.089	0.291	0
GIMAP7	4	0	0.7937	0.679	0.478	0
METRNL	4	0	-5.56265	0.007	0.208	0
DIAPH1	4	0	-1.33327	0.275	0.476	0
PRMT2	4	0	0.85864	0.699	0.498	0
SLAMF7	4	0	-7.55981	0.002	0.202	0
TXN	4	0	-1.72809	0.136	0.336	0
PTPN7	4	0	-2.15698	0.1	0.3	0
FAM117B	4	0	1.76744	0.301	0.102	0
SP140	4	0	-1.33876	0.182	0.381	0
ENC1	4	0	-6.56954	0.004	0.203	0
LINC00861	4	0	1.00677	0.507	0.308	0
MLLT3	4	0	1.03265	0.44	0.241	0
ZBP1	4	0	-2.56548	0.056	0.255	0
RHOC	4	0	-4.35311	0.017	0.215	0
ITPKB	4	0	1.05583	0.419	0.221	0
TLN1	4	0	-1.2358	0.338	0.535	0
ST13	4	0	0.916307	0.493	0.296	0
NAA50	4	0	-1.73756	0.145	0.341	0
PCSK5	4	0	3.10212	0.225	0.029	0
EZR	4	0	-0.996305	0.579	0.774	0
PTPN22	4	0	-1.21439	0.204	0.399	0
IMPDH2	4	0	1.41354	0.333	0.138	0
FOSL2	4	0	-1.43709	0.125	0.318	0
HLA-DRA	4	0	-7.11026	0.002	0.195	0
IL2RB	4	0	-2.08844	0.089	0.281	0
MGAT4A	4	0	0.764479	0.672	0.481	0
B4GALT1	4	0	-1.60294	0.163	0.354	0
PDZD8	4	0	-2.01163	0.093	0.284	0
EIF3E	4	0	0.878236	0.823	0.632	0
PPIB	4	0	-1.11659	0.626	0.817	0
HSPA5	4	0	-1.08116	0.559	0.749	0
GAS5	4	0	1.01844	0.792	0.603	0
SEC61B	4	0	-1.01577	0.366	0.555	0
LITAF	4	0	-1.1663	0.575	0.764	0
ATM	4	0	0.865052	0.643	0.454	0
LEPROTL1	4	0	0.700563	0.842	0.653	0
DUSP10	4	0	-2.5744	0.057	0.245	0
SH3GLB1	4	0	-1.32524	0.22	0.408	0
SNHG29	4	0	0.983515	0.915	0.728	0
PICALM	4	0	-1.34186	0.217	0.404	0
ZBTB1	4	0	-1.24652	0.274	0.461	0
IQGAP1	4	0	-1.10746	0.383	0.57	0
RNF166	4	0	-1.25423	0.212	0.398	0
RETREG1	4	0	2.30624	0.241	0.055	0
SNHG1	4	0	1.0801	0.475	0.289	0
TMX4	4	0	-1.35915	0.194	0.38	0
SMDT1	4	0	0.806978	0.612	0.426	0
SYAP1	4	0	-1.29536	0.274	0.459	0
PPP3CA	4	0	-1.44193	0.169	0.354	0
GLIPR1	4	0	-0.997998	0.23	0.415	0
FAM53B	4	0	-3.74425	0.023	0.207	0
CDK17	4	0	-0.941897	0.413	0.597	0
MCOLN2	4	0	-2.91758	0.037	0.22	0
LEF1-AS1	4	0	3.22434	0.207	0.024	0
SLA	4	0	-1.07294	0.271	0.454	0
SNHG7	4	0	0.965248	0.464	0.281	0
NPC1	4	0	-2.99201	0.036	0.219	0
ADAM8	4	0	-3.35061	0.026	0.208	0
CD8B	4	0	0.625896	0.846	0.664	0
ALOX5AP	4	0	-1.91586	0.115	0.296	0
PLCB1	4	0	-4.5269	0.017	0.198	0
CHRM3-AS2	4	0	3.37875	0.203	0.023	0
BTBD11	4	0	1.20686	0.294	0.114	0
DOCK10	4	0	0.730548	0.679	0.5	0
P4HB	4	0	-1.02398	0.283	0.462	0
TANK	4	0	-1.41588	0.191	0.37	0
SURF4	4	0	-1.37515	0.177	0.356	0
ARF1	4	0	-0.864394	0.549	0.728	0
GYPC	4	0	0.69036	0.736	0.557	0
PDIA3	4	0	-1.05404	0.545	0.724	0
ARL4C	4	0	-0.678062	0.591	0.769	0
ZFP36	4	0	-0.784245	0.662	0.84	0
TNFAIP8	4	0	0.737086	0.533	0.356	0
EPHA4	4	0	-3.33102	0.024	0.201	0
APOBEC3C	4	0	-2.38987	0.074	0.251	0
RASGRP2	4	0	0.797636	0.478	0.302	0
CAST	4	0	-0.930149	0.387	0.563	0
IER2	4	0	-0.945979	0.513	0.689	0
GPR65	4	0	-1.50067	0.158	0.333	0
IGF1R	4	0	3.55556	0.193	0.018	0
DNAJC3	4	0	-1.32886	0.183	0.358	0
RPS10	4	0	0.785992	0.565	0.39	0
LYST	4	0	-1.49291	0.212	0.386	0
FKBP11	4	0	-1.1881	0.263	0.437	0
AC243960.1	4	0	1.36846	0.317	0.144	0
POMP	4	0	-1.03814	0.304	0.477	0
ITK	4	0	0.608504	0.706	0.533	0
ZC3H12A	4	0	-2.40971	0.07	0.242	0
CHST12	4	0	-3.07868	0.034	0.206	0
LSP1	4	0	-1.07595	0.574	0.745	0
GSTP1	4	0	-1.07121	0.357	0.528	0
NBEAL2	4	0	-3.07707	0.027	0.198	0
SEC11C	4	0	-1.29304	0.18	0.351	0
EIF2S3	4	0	0.721613	0.618	0.447	0
SH2D1A	4	0	-1.87648	0.106	0.276	0
RNF115	4	0	-1.47934	0.155	0.325	0
HNRNPLL	4	0	-3.27411	0.028	0.198	0
TMIGD2	4	0	3.18017	0.189	0.019	0
GLUL	4	0	-3.91498	0.016	0.186	0
SELENOS	4	0	-1.68762	0.116	0.285	0
RORA	4	0	-1.04337	0.48	0.648	0
NT5E	4	0	2.73199	0.2	0.032	0
MAPKAPK2	4	0	-2.09225	0.072	0.24	0
ATG2A	4	0	-2.77524	0.042	0.21	0
DBI	4	0	-1.1389	0.3	0.467	0
CLEC2B	4	0	-1.07019	0.391	0.558	0
GTF3C1	4	0	-1.784	0.117	0.284	0
CLIC3	4	0	-5.02085	0.011	0.176	0
UTRN	4	0	-1.03405	0.478	0.642	0
CPD	4	0	-1.70117	0.111	0.275	0
JAZF1	4	0	-3.90781	0.019	0.183	0
APEX1	4	0	0.923208	0.382	0.218	0
SPN	4	0	-1.54702	0.146	0.31	0
ARHGDIA	4	0	-0.806539	0.415	0.579	0
LSR	4	0	1.25057	0.283	0.119	0
MACF1	4	0	-1.025	0.371	0.534	0
TMEM50A	4	0	-0.885294	0.364	0.526	0
CDC42EP3	4	0	-1.82458	0.108	0.27	0
SCML1	4	0	2.80511	0.19	0.028	0
STX11	4	0	-4.07558	0.016	0.178	0
TIGIT	4	0	-3.50945	0.02	0.181	0
CHMP7	4	0	1.63619	0.25	0.089	0
NAA16	4	0	1.01042	0.372	0.211	0
KIF13B	4	0	-1.90683	0.083	0.244	0
SUB1	4	0	-0.919034	0.592	0.752	0
IMMP2L	4	0	1.00581	0.333	0.173	0
IFNG	4	0	-7.73419	0.002	0.162	0
SIRT2	4	0	-1.7502	0.101	0.261	0
ZNF683	4	0	-6.8618	0.003	0.162	0
ABI3	4	0	-3.328	0.029	0.188	0
CITED4	4	0	2.42752	0.205	0.046	0
FNBP1	4	0	-0.890198	0.499	0.657	0
GYG1	4	0	-2.25057	0.063	0.221	0
LRRN3	4	0	5.0385	0.163	0.005	0
ZFYVE28	4	0	-2.69958	0.044	0.201	0
PLCL1	4	0	1.54076	0.248	0.091	0
LAG3	4	0	-3.81166	0.015	0.172	0
KLF10	4	0	-2.11002	0.075	0.231	0
TMEM131L	4	0	0.962592	0.371	0.215	0
DUSP4	4	0	-5.18848	0.007	0.163	0
GTDC1	4	0	-1.94588	0.09	0.245	0
TBC1D4	4	0	1.76542	0.223	0.068	0
TAF4B	4	0	1.95557	0.218	0.063	0
FAM49B	4	0	-0.942142	0.371	0.525	0
CEP78	4	0	-2.61006	0.048	0.202	0
AKAP13	4	0	-0.832902	0.573	0.727	0
SGTB	4	0	1.19657	0.298	0.144	0
FAS	4	0	-2.77089	0.03	0.184	0
GUK1	4	0	-0.793221	0.583	0.736	0
MBP	4	0	-0.890057	0.429	0.582	0
EIF3L	4	0	0.632705	0.709	0.556	0
ANP32B	4	0	0.58019	0.72	0.568	0
CYBA	4	0	-1.11705	0.732	0.884	0
ZFAS1	4	0	0.573246	0.763	0.611	0
KIF21A	4	0	-2.23097	0.059	0.211	0
BEX3	4	0	2.57819	0.186	0.034	0
NR3C2	4	0	1.13935	0.291	0.139	0
SUPT3H	4	0	1.01475	0.331	0.18	0
PCED1B-AS1	4	0	0.732871	0.881	0.73	0
RASGRF2	4	0	1.34798	0.25	0.099	0
FOS	4	0	0.941553	0.818	0.667	0
ARPC2	4	0	-1.11559	0.72	0.87	0
GK5	4	0	-2.54724	0.042	0.192	0
ADRB2	4	0	-5.07974	0.006	0.156	0
STMN3	4	0	1.18679	0.295	0.145	0
LPCAT1	4	0	-4.44415	0.011	0.16	0
PRR5L	4	0	-7.77578	0.001	0.15	0
CRTC3	4	0	1.11894	0.303	0.154	0
TTC38	4	0	-6.4813	0.003	0.152	0
SEPTIN7	4	0	-0.952404	0.627	0.775	0
HLA-DQB1	4	0	-4.65645	0.009	0.157	0
BEX2	4	0	0.957487	0.306	0.158	0
LDHA	4	0	-1.1618	0.557	0.705	0
MYL6	4	0	-1.10607	0.744	0.89	0
THEM4	4	0	1.10748	0.291	0.145	0
CD2	4	0	-1.04116	0.457	0.603	0
CCSER2	4	0	-0.893287	0.435	0.581	0
LINC01550	4	0	1.74347	0.216	0.072	0
CD28	4	0	0.926179	0.292	0.148	0
ITGAM	4	0	-6.66731	0.002	0.146	0
C12orf57	4	0	0.543752	0.796	0.653	0
GAB3	4	0	-5.12647	0.006	0.149	0
CCNH	4	0	-0.933023	0.49	0.632	0
RIC3	4	0	2.01156	0.201	0.059	0
PLEKHF1	4	0	-3.3456	0.018	0.16	0
PRSS23	4	0	-8.26429	0.001	0.143	0
CD300A	4	0	-4.45609	0.009	0.151	0
UBE2E2	4	0	3.85318	0.152	0.011	0
CD8A	4	0	-1.27685	0.708	0.848	0
G3BP2	4	0	0.841577	0.674	0.534	0
TAX1BP1	4	0	-0.784256	0.484	0.624	0
CX3CR1	4	0	-8.58095	0.001	0.139	0
EPHX2	4	0	2.53353	0.17	0.032	0
SMAD3	4	0	-3.64215	0.015	0.153	0
FGR	4	0	-7.96765	0.001	0.138	0
EOMES	4	0	-6.60928	0.002	0.139	0
IL2RG	4	0	-0.88744	0.669	0.806	0
PSMA7	4	0	-0.843699	0.526	0.661	0
PLAAT3	4	0	-4.1359	0.013	0.146	0
TCEA3	4	0	3.17079	0.151	0.019	0
CYTIP	4	0	0.706951	0.82	0.688	0
ZNF101	4	0	1.42098	0.238	0.106	0
CALR	4	0	-0.838847	0.557	0.689	0
TRGC2	4	0	-4.37489	0.009	0.14	0
LINS1	4	0	1.10248	0.254	0.123	0
PVT1	4	0	1.1755	0.241	0.111	0
CLEC11A	4	0	3.89882	0.139	0.009	0
S100A6	4	0	-1.1547	0.748	0.877	0
BZW1	4	0	-0.777173	0.537	0.666	0
TNFAIP3	4	0	-0.527888	0.744	0.873	0
SRSF2	4	0	-0.804591	0.552	0.681	0
KLF7	4	0	2.14139	0.166	0.039	0
LRRFIP1	4	0	-0.709774	0.587	0.714	0
MYH9	4	0	-0.769799	0.609	0.736	0
HIST1H1E	4	0	-0.952171	0.579	0.704	0
SUSD3	4	0	1.7973	0.181	0.056	0
IFITM2	4	0	-0.965033	0.651	0.776	0
SIRPG	4	0	1.20156	0.22	0.095	0
YPEL2	4	0	1.51716	0.2	0.076	0
TYROBP	4	0	-8.03971	0.002	0.126	0
YWHAB	4	0	-0.667288	0.655	0.779	0
S100B	4	0	1.79445	0.168	0.045	0
XCL2	4	0	-8.03118	0.001	0.124	0
A1BG	4	0	1.2018	0.217	0.095	0
PDGFD	4	0	-7.47517	0.001	0.122	0
AK5	4	0	3.26354	0.134	0.014	0
IFNGR2	4	0	2.65489	0.14	0.02	0
SLC7A6	4	0	1.27685	0.214	0.094	0
CCL4L2	4	0	-8.42928	0.001	0.121	0
PTPRK	4	0	3.50158	0.134	0.015	0
GRAMD1A	4	0	1.3615	0.209	0.09	0
RCAN3AS	4	0	2.45753	0.147	0.029	0
SATB1-AS1	4	0	1.7751	0.169	0.052	0
FAM241A	4	0	1.52625	0.18	0.063	0
ZNF10	4	0	1.36829	0.194	0.078	0
RNF157	4	0	1.92281	0.163	0.047	0
PCSK1N	4	0	1.86164	0.159	0.043	0
FLNB	4	0	1.83705	0.162	0.047	0
NRCAM	4	0	6.56701	0.114	0.001	0
EIF3H	4	0	0.509109	0.82	0.707	0
PRKAR1B	4	0	1.67831	0.165	0.053	0
SRSF7	4	0	-0.519545	0.7	0.811	0
SH3BGRL3	4	0	-1.44591	0.853	0.964	0
AL590006.1	4	0	3.75643	0.119	0.009	0
KMT2E	4	0	-0.634318	0.638	0.748	0
GAPDH	4	0	-1.45914	0.848	0.958	0
RNF213	4	0	-0.781237	0.578	0.683	0
IL32	4	0	-1.25463	0.79	0.895	0
AGBL3	4	0	2.38488	0.134	0.03	0
PRKN	4	0	1.41243	0.174	0.07	0
LINC01891	4	0	2.29247	0.131	0.029	0
SLC16A10	4	0	3.73899	0.11	0.008	0
LINC01089	4	0	1.65125	0.164	0.063	0
ADTRP	4	0	4.39402	0.107	0.006	0
AC136475.3	4	0	1.97977	0.134	0.035	0
CD248	4	0	4.1359	0.104	0.006	0
PLAG1	4	0	3.34084	0.108	0.011	0
CHKA	4	0	2.26344	0.127	0.031	0
AC233976.1	4	0	1.93414	0.132	0.036	0
TSHZ2	4	0	1.87009	0.119	0.025	0
CCDC141	4	0	2.21055	0.118	0.025	0
NBEA	4	0	3.29195	0.104	0.011	0
TMEM204	4	0	1.65862	0.14	0.048	0
GSTM2	4	0	2.36159	0.116	0.024	0
AL163932.1	4	0	4.09933	0.098	0.006	0
LGALS3BP	4	0	2.3388	0.116	0.024	0
MYL12B	4	0	-0.683568	0.697	0.788	0
C20orf204	4	0	3.87428	0.099	0.008	0
TPM3	4	0	-0.716241	0.756	0.847	0
KCNQ1	4	0	2.2993	0.116	0.026	0
PLEKHB1	4	0	1.55981	0.135	0.046	0
ZNF496	4	0	1.88103	0.124	0.035	0
EPHA1-AS1	4	0	2.77399	0.107	0.018	0
ZSCAN18	4	0	1.99541	0.119	0.03	0
LYPD3	4	0	2.79938	0.105	0.017	0
IL6R	4	0	1.94586	0.115	0.028	0
SLC8B1	4	0	1.78556	0.125	0.038	0
CD79A	4	0	3.47333	0.092	0.006	0
PSME1	4	0	-0.583635	0.716	0.801	0
COL18A1	4	0	2.24905	0.108	0.023	0
DSEL	4	0	2.01675	0.114	0.03	0
CLUAP1	4	0	1.7822	0.119	0.035	0
ZFP36L2	4	0	-0.562423	0.777	0.861	0
RHOA	4	0	-0.598851	0.711	0.794	0
HCST	4	0	-0.843783	0.722	0.805	0
SNTG2	4	0	2.75062	0.097	0.014	0
PRAG1	4	0	2.08246	0.108	0.026	0
SAMD12	4	0	1.92313	0.107	0.026	0
LMO7	4	0	1.87626	0.111	0.03	0
HSP90AA1	4	0	-0.77473	0.815	0.895	0
UBC	4	0	-0.910911	0.888	0.968	0
MICU3	4	0	2.72357	0.094	0.015	0
HSPA8	4	0	0.653024	0.897	0.82	0
SULT1B1	4	0	3.6071	0.084	0.007	0
HSBP1L1	4	0	1.95832	0.106	0.029	0
AC013264.1	4	0	2.05289	0.102	0.025	0
YWHAZ	4	0	-0.664164	0.838	0.914	0
RALGPS2	4	0	2.05534	0.098	0.022	0
LINC00402	4	0	1.90521	0.103	0.028	0
HMGB1	4	0	-0.825678	0.794	0.869	0
PADI4	4	0	4.14914	0.078	0.004	0
FCER1G	4	0	1.14076	0.091	0.018	0
VIPR1	4	0	2.48982	0.09	0.017	0
UBB	4	0	-0.55116	0.802	0.875	0
EIF4EBP3	4	0	2.13119	0.095	0.023	0
CNKSR2	4	0	2.33532	0.09	0.019	0
SNN	4	0	2.13701	0.092	0.022	0
CFAP97D2	4	0	3.46949	0.075	0.006	0
REG4	4	0	5.87671	0.069	0.001	0
DNAH6	4	0	2.55935	0.084	0.016	0
TPST1	4	0	2.34868	0.084	0.016	0
GLIS3	4	0	4.73589	0.071	0.003	0
CARMIL1	4	0	2.39492	0.083	0.016	0
CA6	4	0	4.38748	0.069	0.004	0
NPM1	4	0	0.669252	0.959	0.894	0
CD52	4	0	-1.04802	0.744	0.808	0
KANK1	4	0	2.02472	0.086	0.022	0
FOXJ1	4	0	3.44689	0.07	0.006	0
MDS2	4	0	3.55445	0.07	0.007	0
SH3RF3	4	0	3.82216	0.068	0.005	0
PLXNA4	4	0	2.5125	0.072	0.011	0
INF2	4	0	2.20002	0.082	0.021	0
ST6GALNAC3	4	0	3.5559	0.066	0.006	0
NOG	4	0	6.41688	0.061	0.001	0
ALPK1	4	0	2.18939	0.076	0.018	0
EEF1G	4	0	0.889351	0.976	0.918	0
MYB	4	0	4.43331	0.062	0.005	0
HECW2	4	0	2.29476	0.074	0.017	0
ZNF516	4	0	2.43541	0.068	0.012	0
PTK2	4	0	2.53073	0.068	0.013	0
CHRM3	4	0	3.38305	0.062	0.007	0
SARAF	4	0	0.653853	0.979	0.924	0
PFN1	4	0	-1.22689	0.916	0.971	0
RBM39	4	0	-0.697518	0.77	0.825	0
FAM184A	4	0	3.25683	0.061	0.007	0
CPA5	4	0	2.87962	0.061	0.007	0
RBM11	4	0	3.20386	0.061	0.007	0
EEF1B2	4	0	1.05709	0.987	0.933	0
FAM153A	4	0	2.61624	0.064	0.011	0
AC009041.2	4	0	3.18393	0.06	0.007	0
PABPC1	4	0	0.635032	0.981	0.928	0
CFL1	4	0	-0.763249	0.888	0.94	0
SYDE2	4	0	2.31568	0.065	0.014	0
ZNF667-AS1	4	0	5.75931	0.052	0.001	0
CXCR4	4	0	-0.563142	0.835	0.885	0
DSC1	4	0	4.15667	0.053	0.003	0
RPL12	4	0	1.05625	0.991	0.943	0
SPINK2	4	0	2.82247	0.056	0.008	0
TMEM220	4	0	3.82317	0.052	0.004	0
MMP28	4	0	4.67343	0.05	0.002	0
LGMN	4	0	2.75014	0.055	0.008	0
RGMB	4	0	2.64588	0.056	0.01	0
MEST	4	0	3.57555	0.05	0.005	0
MAGI2	4	0	4.65694	0.047	0.002	0
BEND5	4	0	3.15632	0.05	0.006	0
LRRC7	4	0	4.47765	0.046	0.002	0
RPL22	4	0	0.758228	0.976	0.932	0
AC103563.7	4	0	3.22267	0.049	0.006	0
KRT73	4	0	3.35684	0.048	0.005	0
MAGI2-AS3	4	0	6.03081	0.044	0.001	0
GTSCR1	4	0	3.90303	0.046	0.003	0
MXRA8	4	0	3.81964	0.045	0.003	0
MTUS1	4	0	3.35474	0.046	0.005	0
KRT72	4	0	2.95853	0.046	0.006	0
BTF3	4	0	0.487796	0.968	0.928	0
CALM1	4	0	-0.705672	0.933	0.973	0
FAM153B	4	0	3.03796	0.045	0.006	0
EEF2	4	0	0.569931	0.969	0.931	0
AC136475.5	4	0	3.19346	0.043	0.006	0
AMN	4	0	3.24146	0.04	0.005	0
CACHD1	4	0	6.13548	0.034	0.001	0
LINC02295	4	0	4.26001	0.034	0.002	0
HAVCR1	4	0	3.73602	0.034	0.003	0
KRT73-AS1	4	0	3.83653	0.033	0.002	0
NPAS2	4	0	3.97684	0.031	0.002	0
EDAR	4	0	4.5557	0.03	0.001	0
POF1B	4	0	3.63646	0.029	0.002	0
SFRP5	4	0	5.98893	0.025	0	0
ROBO1	4	0	5.05599	0.025	0.001	0
PTPRC	4	0	-0.621662	0.921	0.945	0
RPL4	4	0	0.576193	0.981	0.958	0
RPS5	4	0	1.12431	0.995	0.972	0
RPS21	4	0	0.48315	0.989	0.966	0
GNAI1	4	0	4.56541	0.024	0.001	0
AP000547.3	4	0	4.66701	0.024	0.001	0
RAI2	4	0	4.35771	0.024	0.001	0
RPL10A	4	0	0.649303	0.986	0.964	0
H3F3A	4	0	-0.435425	0.896	0.917	0
HLA-A	4	0	-1.08689	0.975	0.995	0
H3F3B	4	0	-0.513201	0.958	0.978	0
ZNF667	4	0	6.03317	0.019	0	0
RPL24	4	0	0.440497	0.99	0.973	0
RPL9	4	0	0.608549	0.993	0.976	0
RPL36	4	0	0.49539	0.994	0.978	0
RPSA	4	0	0.50764	0.988	0.973	0
RACK1	4	0	0.669855	0.993	0.979	0
RPLP0	4	0	0.733612	0.999	0.985	0
NACA	4	0	0.548092	0.994	0.981	0
RPL5	4	0	0.78093	0.997	0.985	0
RPL35A	4	0	0.437947	0.993	0.981	0
HLA-E	4	0	-0.51256	0.973	0.985	0
RPS9	4	0	0.676966	0.995	0.983	0
RPL15	4	0	0.373094	0.993	0.983	0
RPS13	4	0	0.935533	0.999	0.989	0
RPS25	4	0	0.477395	0.997	0.987	0
HLA-C	4	0	-1.18621	0.986	0.995	0
RPS2	4	0	0.376747	0.991	0.982	0
RPS28	4	0	0.592716	0.998	0.989	0
RPL29	4	0	0.691073	0.999	0.991	0
RPL8	4	0	0.603207	0.998	0.99	0
RPL17	4	0	0.282666	0.99	0.982	0
RPL39	4	0	0.429954	0.996	0.988	0
RPS24	4	0	0.309409	0.995	0.988	0
RPL18	4	0	0.66328	0.998	0.991	0
RPL14	4	0	0.482794	0.999	0.993	0
RPS3A	4	0	0.702442	0.999	0.993	0
RPS8	4	0	0.709236	0.999	0.994	0
RPS7	4	0	0.291661	0.997	0.992	0
RPL34	4	0	0.522907	0.997	0.992	0
RPS23	4	0	0.694441	0.999	0.994	0
RPS14	4	0	0.528713	0.998	0.993	0
RPS6	4	0	0.678479	0.997	0.992	0
RPL7A	4	0	0.421387	0.998	0.993	0
FAU	4	0	0.234994	0.996	0.991	0
RPS15	4	0	0.470382	0.999	0.994	0
RPL11	4	0	0.663737	1	0.996	0
RPS27A	4	0	0.442241	0.999	0.995	0
RPL32	4	0	0.825746	1	0.996	0
RPS18	4	0	0.692992	0.999	0.995	0
RPL30	4	0	0.580014	1	0.996	0
RPS3	4	0	0.416027	1	0.996	0
TPT1	4	0	0.423907	0.999	0.995	0
RPS15A	4	0	0.354477	0.999	0.995	0
RPL26	4	0	0.297413	0.996	0.992	0
RPL18A	4	0	0.618669	0.999	0.995	0
RPL3	4	0	0.496137	0.998	0.994	0
RPS4X	4	0	0.592096	0.999	0.995	0
RPS12	4	0	0.780247	1	0.997	0
RPS26	4	0	0.427767	0.955	0.958	0
RPL41	4	0	0.293421	1	0.997	0
RPL6	4	0	0.279403	0.994	0.991	0
RPLP1	4	0	0.629957	1	0.997	0
RPL13	4	0	0.805674	1	0.997	0
RPL19	4	0	0.671431	0.999	0.996	0
RPS19	4	0	0.2636	0.999	0.996	0
RPL28	4	0	0.497673	1	0.997	0
ACTB	4	0	-0.574451	0.991	0.993	0
RPL10	4	0	0.551543	1	0.998	0
PTMA	4	0	-0.391711	0.992	0.993	0
HLA-B	4	0	-1.01607	0.998	0.999	0
EEF1A1	4	0	0.455184	1	0.999	0
B2M	4	0	-0.792349	1	0.999	0
TMSB4X	4	0	-0.625593	0.994	0.995	0
MT-CO1	4	0	-0.388616	0.999	0.998	0
GZMH	5	0	-4.90895	0.056	0.598	0
NELL2	5	0	1.6914	0.68	0.227	0
LTB	5	0	0.996828	0.823	0.4	0
FGFBP2	5	0	-6.08617	0.019	0.441	0
GZMB	5	0	-4.49084	0.04	0.442	0
GNLY	5	0	-2.67456	0.148	0.529	0
CCL4	5	0	-2.90213	0.079	0.427	0
ZEB2	5	0	-2.27998	0.238	0.585	0
IL7R	5	0	1.16547	0.951	0.625	0
BACH2	5	0	1.0427	0.661	0.336	0
CCR7	5	0	1.52003	0.519	0.194	0
CAMK4	5	0	0.946658	0.733	0.412	0
PRF1	5	0	-2.68015	0.161	0.476	0
EFHD2	5	0	-1.83257	0.306	0.601	0
ANK3	5	0	1.19437	0.503	0.211	0
RCAN3	5	0	1.16448	0.477	0.188	0
GPR183	5	0	1.44112	0.459	0.176	0
GZMK	5	0	1.05558	0.553	0.271	0
HLA-DRB1	5	0	-2.97348	0.102	0.383	0
GZMA	5	0	-1.94645	0.306	0.582	0
NKG7	5	0	-3.1353	0.48	0.753	0
IFNG-AS1	5	0	2.59227	0.337	0.065	0
SNX9	5	0	1.38027	0.448	0.181	0
BCL2	5	0	1.06472	0.563	0.303	0
ZEB1	5	0	1.0777	0.538	0.285	0
C1orf21	5	0	-3.18186	0.051	0.3	0
CDC14A	5	0	1.03187	0.597	0.351	0
TNFSF8	5	0	1.40821	0.399	0.156	0
SERINC5	5	0	1.11799	0.434	0.192	0
TCF7	5	0	0.711914	0.539	0.304	0
PDE3B	5	0	0.747427	0.786	0.556	0
S1PR5	5	0	-3.93202	0.023	0.25	0
CST7	5	0	-1.83908	0.506	0.731	0
PAG1	5	0	0.939202	0.507	0.284	0
FCGR3A	5	0	-5.22103	0.013	0.234	0
CD55	5	0	0.607414	0.692	0.471	0
TMEM123	5	0	0.637436	0.709	0.49	0
PLEK	5	0	-3.11532	0.061	0.277	0
LSR	5	0	1.46618	0.327	0.114	0
KLRG1	5	0	-1.79841	0.166	0.376	0
FLT3LG	5	0	0.643308	0.616	0.406	0
LEF1	5	0	0.516828	0.443	0.234	0
C12orf75	5	0	-1.55359	0.271	0.48	0
FCRL6	5	0	-2.68141	0.067	0.275	0
MAML2	5	0	0.738416	0.561	0.355	0
DOCK10	5	0	0.874404	0.702	0.497	0
ADGRG1	5	0	-4.99073	0.013	0.217	0
FOS	5	0	0.214927	0.866	0.662	0
SYNE1	5	0	-1.44228	0.379	0.582	0
PLP2	5	0	0.641688	0.565	0.363	0
HLA-DPA1	5	0	-1.658	0.283	0.484	0
LYAR	5	0	0.527771	0.698	0.497	0
ADK	5	0	0.790892	0.505	0.307	0
KLRD1	5	0	-1.3644	0.259	0.457	0
HLA-DRB5	5	0	-3.14671	0.048	0.242	0
BTBD11	5	0	1.65851	0.306	0.112	0
TAB2	5	0	0.753149	0.506	0.313	0
AOAH	5	0	-1.30128	0.296	0.487	0
HLA-DPB1	5	0	-1.48833	0.353	0.543	0
PATJ	5	0	1.23043	0.319	0.132	0
CTSC	5	0	-1.63532	0.198	0.385	0
CLDND1	5	0	0.798569	0.532	0.346	0
MPZL3	5	0	0.984647	0.381	0.195	0
CD27	5	0	0.854436	0.369	0.184	0
SPON2	5	0	-2.84178	0.061	0.245	0
CASK	5	0	1.0536	0.369	0.185	0
LINC01619	5	0	0.664767	0.657	0.475	0
PDE4B	5	0	0.646589	0.627	0.446	0
TXK	5	0	1.07452	0.318	0.139	0
INPP4B	5	0	0.85227	0.488	0.31	0
FOXP1	5	0	0.569388	0.8	0.625	0
SATB1	5	0	0.805317	0.401	0.226	0
FXYD2	5	0	3.58171	0.191	0.016	0
ITGB2	5	0	-1.19068	0.547	0.722	0
GAS5	5	0	0.525015	0.777	0.605	0
HLA-DRA	5	0	-4.18669	0.024	0.193	0
TGFBR3	5	0	-1.30746	0.273	0.442	0
CD28	5	0	1.04178	0.314	0.146	0
MAL	5	0	0.800893	0.315	0.148	0
CMSS1	5	0	1.17159	0.341	0.178	0
LDHB	5	0	0.428807	0.835	0.673	0
SESN3	5	0	0.649054	0.326	0.17	0
ENC1	5	0	-2.63841	0.044	0.199	0
LGALS1	5	0	-1.54795	0.282	0.437	0
MGAT5	5	0	0.964053	0.314	0.16	0
LGALS3	5	0	1.39793	0.242	0.091	0
LDLRAP1	5	0	1.09324	0.272	0.124	0
NR3C2	5	0	0.979588	0.282	0.14	0
NSG1	5	0	1.35052	0.216	0.075	0
RASGRF2	5	0	1.19455	0.241	0.1	0
PRSS23	5	0	-6.87272	0.002	0.143	0
PASK	5	0	1.05884	0.25	0.114	0
[truncated: 106,616 more rows]
