# Supplementary material for: Neuron-reactive KIR+CD8+ T cells display an encephalitogenic transcriptional program in autoimmune encephalitis
Source: Nat Commun. 2025 Sep 29;16:8568. doi: 10.1038/s41467-025-63573-1 (PMC12479921; doi:10.1038/s41467-025-63573-1)
Supplement: Supplementary file 5 — Supplementary Data 3 [file 41467_2025_63573_MOESM5_ESM.xlsx]

## Sheet: Reactivity DEG
Supplementary Data File 3: Differential gene expression analysis of neuron-reactive CD8+ T cells from Ri AIE vs AgD performed on single cell data
Wilcoxon rank-sum test with Benjamini-Hochberg correction using a false discovery rate of 0.05. The adjusted p value was used to determine significance.
gene	p_val	avg_log2FC	pct.1	pct.2	p_val_adj
MT-ATP6	7.37e-112	1.9016	0.992	0.943	1.58e-107
MALAT1	9.18e-86	-0.953725	0.997	1	1.97e-81
EIF1	3.86e-73	1.75063	0.977	0.957	8.27e-69
JUND	3.29e-64	4.14854	0.61	0.187	7.05e-60
RPL3	2.66e-59	0.783027	0.992	0.999	5.71e-55
RPL37	6.4e-58	-0.833143	0.921	1	1.37e-53
RPS29	2.47e-57	-1.06246	0.766	0.996	5.29e-53
CD52	5.63e-57	-1.61685	0.531	0.902	1.21e-52
RPS18	2.99e-54	0.677384	0.997	0.998	6.41e-50
RPLP2	8.19e-54	-0.895534	0.935	1	1.76e-49
MYADM	3.85e-51	3.16378	0.562	0.184	8.25e-47
RPL38	9.42e-50	-0.95628	0.706	0.993	2.02e-45
LMNA	3.93e-47	4.70464	0.356	0.046	8.44e-43
RPL13	3.68e-46	0.494974	0.997	1	7.89e-42
SYNE1	2.41e-44	-1.11426	0.616	0.939	5.18e-40
NR4A2	8.97e-44	3.12243	0.706	0.45	1.92e-39
CD74	8.21e-43	1.47324	0.975	0.913	1.76e-38
NEU1	1.73e-40	3.93787	0.39	0.088	3.71e-36
RPS21	8.04e-39	-0.621037	0.941	0.996	1.72e-34
RPL7	1.07e-38	-0.776111	0.749	0.995	2.3e-34
PRKCH	6.42e-38	-0.921768	0.777	0.973	1.38e-33
PPP1R15A	4.99e-37	2.21225	0.669	0.39	1.07e-32
MT-ND1	1.31e-36	0.943023	0.963	0.933	2.81e-32
RPL13A	2.37e-36	-0.902357	0.768	1	5.08e-32
BCL3	3.72e-36	3.60762	0.345	0.074	7.99e-32
TUBA4A	4.93e-36	2.14634	0.686	0.438	1.06e-31
RPL37A	5.6e-36	-0.765965	0.76	0.999	1.2e-31
SRSF7	1.51e-35	1.64894	0.864	0.74	3.24e-31
KLF12	1.51e-35	-1.26461	0.412	0.808	3.24e-31
DNAJA1	5.43e-35	2.18537	0.667	0.426	1.16e-30
RPL36A	6.67e-35	-0.726806	0.828	0.991	1.43e-30
VIM	8.57e-35	1.96647	0.881	0.756	1.84e-30
ATP8A1	2.19e-34	-1.46598	0.376	0.762	4.7e-30
RPL31	2.25e-34	-0.73581	0.757	0.996	4.82e-30
SRSF2	2.69e-34	1.64523	0.737	0.547	5.78e-30
H3F3B	2.16e-33	0.967055	0.994	0.98	4.63e-29
TSC22D3	2.61e-33	1.25205	0.944	0.925	5.61e-29
FOSB	2.65e-33	3.08782	0.517	0.239	5.68e-29
RPS20	2.72e-32	-0.798417	0.576	0.995	5.83e-28
NR4A1	5.31e-32	6.41517	0.195	0.01	1.14e-27
SKAP1	5.31e-32	-0.975209	0.616	0.891	1.14e-27
CCNI	1.15e-31	1.99849	0.593	0.337	2.47e-27
RPL12	1.17e-31	1.3849	0.944	0.92	2.52e-27
KLF6	2.71e-31	1.70549	0.873	0.798	5.82e-27
CNOT6L	3.64e-31	-1.34744	0.444	0.781	7.81e-27
TNFAIP3	4.08e-31	1.73338	0.782	0.626	8.74e-27
TMA7	4.8e-31	-0.810139	0.695	0.947	1.03e-26
ODC1	1.15e-30	2.58525	0.463	0.189	2.46e-26
B2M	1.55e-30	-0.314588	1	1	3.32e-26
ZFP36L1	3e-30	2.68538	0.593	0.355	6.43e-26
UBE2S	4.25e-30	2.9839	0.438	0.175	9.12e-26
LRBA	5.87e-30	-1.19693	0.407	0.786	1.26e-25
KDM6B	1.6e-29	2.98388	0.336	0.089	3.43e-25
SRSF3	2.34e-29	1.58697	0.706	0.494	5.03e-25
KIR2DL3	2.37e-28	-3.67944	0.034	0.338	5.09e-24
BRD2	1.69e-27	1.92066	0.596	0.37	3.63e-23
RGCC	2.03e-27	3.54656	0.347	0.108	4.36e-23
SLC1A5	2.15e-27	4.38801	0.201	0.021	4.62e-23
ARHGAP15	2.4e-27	-0.823217	0.579	0.882	5.16e-23
RPS27	2.84e-27	-0.400832	0.997	0.998	6.08e-23
RASGEF1B	4.21e-27	3.07848	0.297	0.072	9.04e-23
DNAAF2	4.58e-27	2.75302	0.373	0.13	9.83e-23
CRIP1	1.04e-26	1.56748	0.87	0.787	2.22e-22
CD48	1.25e-26	-0.924053	0.52	0.863	2.68e-22
NR4A3	1.68e-26	3.77031	0.271	0.059	3.61e-22
SGCD	2.64e-26	-2.44676	0.09	0.408	5.66e-22
UTRN	4.16e-26	-0.808296	0.661	0.917	8.91e-22
RGS1	5.9e-26	1.94763	0.523	0.259	1.27e-21
HLA-DRA	8.33e-26	2.67546	0.364	0.121	1.79e-21
CSRNP1	1.1e-25	2.68491	0.379	0.145	2.36e-21
PLEK	3.09e-25	-0.7721	0.415	0.786	6.63e-21
ARL4A	5.74e-25	2.78486	0.299	0.08	1.23e-20
HLA-B	6.65e-25	0.357662	1	1	1.43e-20
TNF	8.91e-25	5.58587	0.192	0.024	1.91e-20
PLCB1	1.18e-24	-1.99149	0.113	0.428	2.53e-20
RPL34	1.18e-24	-0.397317	0.986	1	2.54e-20
RABGAP1L	3.89e-24	-0.832755	0.681	0.927	8.34e-20
XIST	8.94e-24	-1.60647	0.136	0.457	1.92e-19
RPS2	1.26e-23	-0.396565	0.975	1	2.71e-19
ZBTB20	1.26e-23	-1.12911	0.364	0.692	2.71e-19
FTH1	1.43e-23	0.7159	0.989	0.979	3.06e-19
ATM	1.9e-23	-0.917128	0.446	0.791	4.07e-19
TUBB4B	1.91e-23	2.07066	0.48	0.251	4.1e-19
TNFSF9	2.98e-23	3.58312	0.26	0.064	6.39e-19
CKS2	3.42e-23	4.31311	0.167	0.016	7.33e-19
RPL23	5.38e-23	-0.553783	0.613	0.975	1.15e-18
TUBA1B	1.11e-22	1.66614	0.59	0.407	2.38e-18
RPS26	1.64e-22	-0.459627	0.929	0.991	3.52e-18
ARL15	3.29e-22	-1.39756	0.212	0.532	7.07e-18
ALYREF	4.07e-22	3.90771	0.178	0.024	8.73e-18
RPL39	4.11e-22	-0.369485	0.997	0.996	8.82e-18
CD3G	5.97e-22	-0.77879	0.667	0.887	1.28e-17
CXCR4	7.12e-22	0.746245	0.912	0.906	1.53e-17
AGTPBP1	7.8e-22	-1.07164	0.379	0.709	1.67e-17
UBA52	7.87e-22	-0.493055	0.901	0.996	1.69e-17
GNLY	1.38e-21	-1.81645	0.339	0.599	2.97e-17
TRIO	1.42e-21	-2.4533	0.068	0.338	3.04e-17
CDKN1A	2.31e-21	4.68422	0.147	0.012	4.96e-17
HLA-A	4.58e-21	-0.328786	0.997	1	9.82e-17
TUBA1A	5.87e-21	1.8372	0.554	0.365	1.26e-16
RPS8	7.42e-21	-0.345056	0.992	0.999	1.59e-16
BCL11B	8.31e-21	-1.24623	0.226	0.545	1.78e-16
DUSP1	8.84e-21	1.78243	0.839	0.795	1.9e-16
FOS	1.35e-20	3.01761	0.703	0.58	2.89e-16
MBP	1.35e-20	-0.820948	0.573	0.854	2.9e-16
CCL4	1.77e-20	3.44707	0.703	0.604	3.8e-16
PPP2R2B	2.13e-20	-1.24538	0.282	0.598	4.57e-16
FAM172A	2.23e-20	-1.10954	0.347	0.665	4.78e-16
SEPTIN7	2.99e-20	-0.634119	0.732	0.936	6.42e-16
TXNIP	3.45e-20	-0.243923	0.661	0.95	7.41e-16
HIVEP3	3.77e-20	-1.45637	0.203	0.5	8.09e-16
AAK1	3.82e-20	-1.04737	0.339	0.657	8.2e-16
HSP90AB1	4.27e-20	0.809199	0.907	0.851	9.16e-16
ATF3	6.62e-20	4.03385	0.215	0.048	1.42e-15
TNRC6B	8.35e-20	-0.918999	0.395	0.719	1.79e-15
EIF4A3	8.47e-20	2.43252	0.319	0.123	1.82e-15
IER5L	8.8e-20	4.5077	0.136	0.011	1.89e-15
TAGLN2	9.17e-20	1.20285	0.788	0.73	1.97e-15
EGR2	1.19e-19	8.36385	0.099	0	2.55e-15
RPS9	1.55e-19	0.429885	0.989	0.991	3.32e-15
MT-ND4	1.84e-19	0.570266	0.98	0.995	3.95e-15
CELF2	2.15e-19	-0.743449	0.596	0.854	4.61e-15
SPRY2	2.66e-19	6.92257	0.102	0.001	5.7e-15
RPS6	4.73e-19	0.362799	0.997	0.998	1.01e-14
NCALD	4.87e-19	-1.02391	0.415	0.704	1.04e-14
AC243829.2	5.91e-19	-1.86314	0.138	0.403	1.27e-14
IFITM3	6.8e-19	-1.97279	0.088	0.339	1.46e-14
RPL35A	7.29e-19	-0.380715	0.975	0.998	1.56e-14
GNB2	7.61e-19	2.28512	0.336	0.142	1.63e-14
HLA-DRB1	8.95e-19	1.56831	0.664	0.545	1.92e-14
PRKCB	1.4e-18	-0.894946	0.525	0.765	3e-14
ARID1B	1.44e-18	-1.1535	0.294	0.587	3.08e-14
DDIT3	1.52e-18	2.51741	0.277	0.094	3.26e-14
ARHGAP26	1.55e-18	-1.00358	0.407	0.691	3.33e-14
JMJD6	1.58e-18	2.0216	0.39	0.194	3.4e-14
MCTP2	1.87e-18	-1.12608	0.288	0.595	4e-14
ZFP36	2.01e-18	1.14684	0.912	0.885	4.32e-14
NFKBIA	3.48e-18	1.65365	0.749	0.667	7.46e-14
RPS5	3.8e-18	0.512975	0.98	0.969	8.15e-14
TXK	3.89e-18	-4.29114	0.014	0.213	8.35e-14
RPS11	4.16e-18	-0.472732	0.78	0.995	8.93e-14
PAM	5.08e-18	-1.29516	0.22	0.506	1.09e-13
TYROBP	5.68e-18	-1.83929	0.288	0.491	1.22e-13
RBM38	5.76e-18	1.92766	0.424	0.233	1.24e-13
EXOC4	6.67e-18	-1.2141	0.234	0.527	1.43e-13
RPL8	8.1e-18	0.423744	0.997	0.994	1.74e-13
MYL12A	8.36e-18	-0.514378	0.85	0.948	1.79e-13
BTG1	9.56e-18	0.596794	0.969	0.988	2.05e-13
ATP5F1E	1.17e-17	-0.533399	0.788	0.952	2.52e-13
RPL27A	1.6e-17	-0.407835	0.78	0.996	3.44e-13
TRBC1	1.64e-17	1.57659	0.588	0.447	3.51e-13
GZMA	1.68e-17	-0.560271	0.785	0.927	3.59e-13
LINC01619	2.47e-17	-0.837623	0.336	0.642	5.3e-13
ANXA1	2.94e-17	-0.370198	0.305	0.64	6.31e-13
AKT3	3.12e-17	-1.10431	0.285	0.579	6.69e-13
CEMIP2	3.18e-17	-0.706541	0.579	0.83	6.82e-13
SLC7A5	3.61e-17	2.18263	0.37	0.182	7.73e-13
RPL23A	3.62e-17	-0.367966	0.946	0.999	7.76e-13
HIST1H1E	3.88e-17	-0.625008	0.686	0.907	8.32e-13
TAGAP	4.64e-17	1.90451	0.494	0.325	9.95e-13
RPS16	5.13e-17	-0.353744	0.915	0.999	1.1e-12
H3F3A	5.39e-17	-0.435014	0.91	0.978	1.16e-12
FOXP1	6.74e-17	-0.81057	0.393	0.714	1.45e-12
VPS13B	7.29e-17	-0.9685	0.316	0.606	1.56e-12
PDE3B	8.09e-17	-1.37242	0.246	0.506	1.74e-12
HSPA8	8.75e-17	0.98436	0.853	0.849	1.88e-12
RELB	1.07e-16	2.1297	0.331	0.149	2.29e-12
YBX3	1.22e-16	2.46462	0.28	0.104	2.62e-12
MAP3K5	1.49e-16	-1.63807	0.121	0.37	3.19e-12
RPL18A	1.6e-16	0.297284	1	1	3.44e-12
ARPC4	1.64e-16	-0.771124	0.421	0.722	3.51e-12
JUN	2.23e-16	1.88002	0.782	0.76	4.78e-12
MACF1	2.75e-16	-0.749834	0.492	0.766	5.89e-12
RARA	2.83e-16	2.46033	0.251	0.087	6.06e-12
KLRK1	2.95e-16	-0.671668	0.579	0.835	6.33e-12
RPS24	3.45e-16	-0.341617	0.977	0.999	7.4e-12
CDKAL1	3.78e-16	-1.13458	0.234	0.516	8.1e-12
RPS17	4.44e-16	-0.435207	0.545	0.974	9.52e-12
S100A4	4.55e-16	-0.536735	0.915	0.934	9.76e-12
ADGRE5	4.82e-16	1.18016	0.709	0.652	1.03e-11
COG5	5.15e-16	-1.00469	0.254	0.528	1.1e-11
CD247	5.2e-16	-0.676707	0.684	0.896	1.12e-11
STK39	5.35e-16	-1.12529	0.234	0.509	1.15e-11
CD81	9.91e-16	2.29067	0.285	0.115	2.13e-11
BHLHE40	1.19e-15	1.90716	0.475	0.304	2.56e-11
PTPRC	1.22e-15	-0.357351	0.949	0.998	2.61e-11
GADD45B	1.51e-15	1.87566	0.537	0.402	3.23e-11
PIM3	1.61e-15	2.80791	0.234	0.079	3.44e-11
IL32	1.67e-15	-0.451283	0.946	0.969	3.58e-11
IL7R	1.93e-15	-3.27376	0.034	0.22	4.13e-11
DPYD	2.18e-15	-0.932415	0.331	0.615	4.68e-11
ZRANB2	2.19e-15	-0.920561	0.266	0.563	4.7e-11
AC093865.1	2.2e-15	-1.53395	0.147	0.386	4.73e-11
SYNE2	2.22e-15	-0.572377	0.701	0.9	4.75e-11
IKZF2	2.24e-15	-0.786404	0.429	0.715	4.8e-11
N4BP3	2.76e-15	5.8491	0.085	0.002	5.91e-11
ITPR2	3.67e-15	-1.1518	0.209	0.474	7.87e-11
AC020916.1	4.51e-15	2.99477	0.198	0.057	9.68e-11
EGR1	4.8e-15	7.0884	0.088	0.004	1.03e-10
LPP	4.96e-15	-0.898072	0.379	0.653	1.06e-10
SMCHD1	5.37e-15	-0.636954	0.582	0.847	1.15e-10
RPL22	5.51e-15	-0.43452	0.879	0.988	1.18e-10
PHACTR2	5.58e-15	-1.64222	0.102	0.324	1.2e-10
MARCKSL1	6.58e-15	3.22318	0.153	0.031	1.41e-10
PRKCQ	7.96e-15	-0.994464	0.322	0.593	1.71e-10
MKNK2	8.82e-15	2.03997	0.285	0.121	1.89e-10
AOAH	1.13e-14	-0.482116	0.729	0.942	2.43e-10
ATP5F1B	1.22e-14	0.996742	0.667	0.569	2.62e-10
NAP1L1	1.22e-14	-0.647767	0.475	0.769	2.62e-10
RPS28	1.26e-14	-0.281649	0.986	1	2.7e-10
MIR646HG	1.26e-14	-3.30588	0.023	0.196	2.71e-10
RPS27A	1.38e-14	-0.228286	1	0.999	2.95e-10
TGFBR3	1.42e-14	-0.767137	0.46	0.738	3.04e-10
NXT1	1.46e-14	2.00814	0.345	0.179	3.13e-10
KIR2DL1	1.75e-14	-1.77521	0.079	0.291	3.76e-10
MT-ND4L	1.79e-14	-0.328696	0.932	0.999	3.85e-10
TRG-AS1	2.29e-14	-0.91246	0.297	0.571	4.91e-10
HLA-DQA1	2.38e-14	2.39423	0.254	0.097	5.11e-10
TAFA1	2.39e-14	-2.65766	0.031	0.208	5.13e-10
ATXN1	2.61e-14	-0.832972	0.407	0.688	5.59e-10
CYSTM1	2.64e-14	2.30566	0.215	0.068	5.66e-10
SORL1	3.05e-14	-1.04305	0.288	0.542	6.55e-10
TGFB1	3.38e-14	1.14343	0.791	0.764	7.24e-10
SNHG7	3.69e-14	1.62125	0.339	0.166	7.91e-10
CBLB	3.74e-14	-0.627446	0.636	0.855	8.03e-10
BBX	4.32e-14	-0.928463	0.331	0.594	9.26e-10
TRAF4	4.46e-14	3.47436	0.127	0.021	9.57e-10
KLRC4	4.54e-14	-0.893756	0.282	0.556	9.74e-10
HSPH1	5.02e-14	1.96078	0.319	0.153	1.08e-09
LDHA	5.34e-14	1.17104	0.667	0.582	1.14e-09
CD69	6.75e-14	1.75615	0.799	0.793	1.45e-09
ICAM1	8.17e-14	2.75503	0.169	0.043	1.75e-09
TFDP2	8.35e-14	-0.894753	0.266	0.538	1.79e-09
KMT2C	1.01e-13	-0.79149	0.373	0.645	2.16e-09
TCF25	1.12e-13	-0.704986	0.449	0.718	2.4e-09
JAK1	1.21e-13	-0.533541	0.701	0.916	2.59e-09
IFRD1	1.25e-13	1.86893	0.407	0.246	2.69e-09
CYTH1	1.27e-13	-0.698542	0.494	0.754	2.72e-09
KDM6A	1.44e-13	-0.910572	0.257	0.517	3.1e-09
SRRT	1.52e-13	1.39769	0.469	0.311	3.25e-09
CARD11	1.65e-13	-1.00599	0.266	0.52	3.54e-09
ZNF296	1.73e-13	4.48521	0.09	0.007	3.72e-09
RBL2	1.92e-13	-0.769419	0.342	0.616	4.12e-09
PTBP3	1.94e-13	-0.777096	0.325	0.598	4.15e-09
KLF2	2.26e-13	0.927266	0.862	0.89	4.86e-09
RUNX1	2.39e-13	-0.870416	0.297	0.552	5.12e-09
FCRL6	2.44e-13	-0.770769	0.404	0.668	5.24e-09
SYNGR1	2.45e-13	-3.67412	0.014	0.166	5.25e-09
OGT	2.48e-13	-0.911144	0.297	0.556	5.31e-09
H2AFX	2.54e-13	2.40397	0.22	0.079	5.45e-09
EEF2	2.69e-13	0.512216	0.915	0.911	5.77e-09
METRNL	2.8e-13	1.93389	0.381	0.233	6e-09
IFNG	3e-13	2.84694	0.297	0.144	6.42e-09
HSPA5	3.02e-13	0.801251	0.774	0.738	6.47e-09
DOCK2	3.02e-13	-0.817692	0.379	0.646	6.48e-09
ANKRD44	3.03e-13	-0.66413	0.542	0.813	6.5e-09
PSTPIP2	3.12e-13	-2.0002	0.054	0.235	6.69e-09
ZFAND3	3.17e-13	-1.03125	0.288	0.536	6.8e-09
RAP1GAP2	3.98e-13	-0.975159	0.288	0.527	8.54e-09
CD99	4.12e-13	-0.529546	0.709	0.885	8.83e-09
ITGB2	4.18e-13	-0.47258	0.856	0.92	8.96e-09
TCEA1	4.32e-13	-0.664773	0.393	0.684	9.27e-09
INPP5D	4.37e-13	-0.69028	0.35	0.63	9.38e-09
PTPRCAP	4.93e-13	-1.4854	0.113	0.322	1.06e-08
FYB1	5.23e-13	-0.521964	0.562	0.823	1.12e-08
BCAS3	5.35e-13	-1.31119	0.161	0.384	1.15e-08
RNF213	5.7e-13	-0.494683	0.686	0.884	1.22e-08
ARPC5	5.94e-13	-0.811821	0.342	0.609	1.27e-08
RPLP1	6.25e-13	0.278072	1	1	1.34e-08
EPB41	6.28e-13	-0.750867	0.39	0.655	1.35e-08
IDI1	7.3e-13	1.3018	0.514	0.376	1.57e-08
SON	9.81e-13	-0.476035	0.678	0.912	2.11e-08
PTPRA	1.01e-12	-0.791925	0.299	0.559	2.17e-08
ATP11B	1.05e-12	-0.771242	0.305	0.574	2.25e-08
PCBP1	1.06e-12	1.58716	0.333	0.179	2.28e-08
APH1A	1.12e-12	2.27284	0.215	0.079	2.4e-08
ARGLU1	1.13e-12	-0.551319	0.605	0.832	2.42e-08
MBD5	1.22e-12	-0.931337	0.257	0.5	2.61e-08
SNHG15	1.4e-12	1.69965	0.342	0.184	2.99e-08
CLEC2D	1.41e-12	-0.718961	0.407	0.677	3.03e-08
SMAD7	1.47e-12	1.82821	0.353	0.203	3.15e-08
HIST1H4C	1.6e-12	-0.97356	0.331	0.579	3.43e-08
CDC42	1.7e-12	-0.467831	0.723	0.895	3.65e-08
SUCLG2	1.92e-12	-1.02754	0.243	0.483	4.12e-08
FBXL17	2.01e-12	-0.998107	0.24	0.48	4.31e-08
CCL4L2	2.13e-12	3.66302	0.331	0.177	4.56e-08
ITM2B	2.22e-12	-0.442564	0.785	0.938	4.77e-08
NORAD	2.24e-12	-1.06765	0.184	0.411	4.81e-08
HSP90AA1	2.28e-12	0.593639	0.91	0.921	4.89e-08
DOCK11	2.5e-12	-0.899375	0.246	0.493	5.36e-08
CDC42SE2	2.83e-12	-0.582201	0.638	0.853	6.06e-08
TBL1XR1	3.24e-12	-1.32429	0.124	0.33	6.96e-08
TAF15	3.32e-12	-0.89285	0.282	0.533	7.12e-08
EZR	3.34e-12	0.877785	0.799	0.771	7.16e-08
DUS1L	3.39e-12	2.72453	0.147	0.037	7.28e-08
ATP6V0C	3.71e-12	1.14598	0.576	0.467	7.97e-08
NCOA2	3.9e-12	-0.754815	0.316	0.571	8.37e-08
PPP2R5C	4.23e-12	-0.469253	0.734	0.934	9.08e-08
BBC3	4.32e-12	2.33758	0.22	0.085	9.27e-08
SLC4A7	4.83e-12	-0.998451	0.189	0.41	1.04e-07
SEPTIN6	5.25e-12	-0.67686	0.435	0.688	1.13e-07
DUSP2	5.25e-12	1.27882	0.751	0.686	1.13e-07
IFFO2	5.68e-12	2.51314	0.192	0.067	1.22e-07
PRXL2C	5.89e-12	2.83186	0.147	0.038	1.26e-07
TBC1D5	5.91e-12	-0.857428	0.299	0.545	1.27e-07
KLRD1	5.98e-12	-0.547784	0.627	0.845	1.28e-07
SOCS1	6.12e-12	2.62159	0.181	0.059	1.31e-07
LINC01871	6.17e-12	-1.41963	0.141	0.34	1.32e-07
PCED1B-AS1	6.39e-12	-0.582593	0.54	0.787	1.37e-07
MLF1	6.59e-12	2.83349	0.11	0.019	1.41e-07
IER2	6.9e-12	1.28963	0.74	0.751	1.48e-07
PET100	7.15e-12	-0.951686	0.195	0.426	1.53e-07
SQSTM1	7.15e-12	1.20864	0.605	0.495	1.53e-07
UBB	7.27e-12	0.602132	0.898	0.902	1.56e-07
TNIK	8.2e-12	-0.831588	0.314	0.547	1.76e-07
MXD4	8.2e-12	2.12265	0.212	0.08	1.76e-07
ETS1	8.21e-12	-0.431866	0.709	0.927	1.76e-07
DYRK1A	8.65e-12	-0.844275	0.291	0.533	1.86e-07
HLA-C	9.7e-12	-0.222103	0.997	1	2.08e-07
HIST1H1D	1.04e-11	-0.828702	0.325	0.561	2.24e-07
SH3GLB2	1.18e-11	2.82931	0.13	0.03	2.52e-07
TPM3	1.21e-11	-0.388453	0.822	0.962	2.59e-07
UBALD2	1.22e-11	2.49581	0.209	0.083	2.62e-07
SVIP	1.28e-11	-1.39073	0.124	0.317	2.75e-07
NDUFA3	1.48e-11	-0.870519	0.271	0.505	3.18e-07
PDGFD	1.53e-11	-1.16387	0.192	0.403	3.29e-07
HCST	1.67e-11	-0.415382	0.856	0.942	3.57e-07
HLA-F	2.13e-11	-0.516962	0.624	0.863	4.56e-07
ID2	2.19e-11	-0.655688	0.492	0.724	4.7e-07
NCOR1	2.29e-11	-0.575776	0.435	0.694	4.91e-07
COPS9	2.3e-11	-0.863905	0.254	0.483	4.93e-07
MSI2	2.39e-11	-1.23815	0.138	0.34	5.12e-07
SMYD3	2.39e-11	-0.834562	0.345	0.579	5.13e-07
ARHGAP9	2.64e-11	1.06414	0.596	0.507	5.66e-07
PYHIN1	2.68e-11	-0.451759	0.477	0.77	5.75e-07
CD3D	2.75e-11	-0.44434	0.805	0.942	5.9e-07
ARHGAP10	2.98e-11	-1.11105	0.138	0.342	6.39e-07
UQCRQ	3.21e-11	-0.792183	0.277	0.525	6.88e-07
MBNL1	3.56e-11	-0.405772	0.763	0.925	7.65e-07
FYN	3.93e-11	-0.385352	0.887	0.974	8.43e-07
DIAPH1	3.99e-11	-0.651683	0.41	0.67	8.57e-07
MED13L	4.03e-11	-0.842113	0.223	0.455	8.65e-07
VPS13C	4.21e-11	-0.599571	0.469	0.735	9.03e-07
TMEM181	4.27e-11	-1.01862	0.215	0.427	9.16e-07
WDR47	4.28e-11	2.05733	0.195	0.072	9.17e-07
RHOB	4.29e-11	1.88385	0.234	0.1	9.21e-07
AC026979.2	4.72e-11	-1.22755	0.153	0.348	1.01e-06
LCP1	5.21e-11	-0.419336	0.771	0.946	1.12e-06
RASA2	5.45e-11	-0.598117	0.472	0.713	1.17e-06
SLCO3A1	5.55e-11	-1.18864	0.141	0.339	1.19e-06
MYBL1	5.73e-11	-0.639744	0.311	0.559	1.23e-06
GLIPR2	5.85e-11	-1.09388	0.107	0.301	1.25e-06
YRDC	5.98e-11	2.72458	0.136	0.036	1.28e-06
KANSL1-AS1	6.5e-11	-1.54243	0.062	0.225	1.39e-06
CMIP	6.53e-11	-0.820738	0.223	0.448	1.4e-06
FGFBP2	6.58e-11	-0.771612	0.412	0.615	1.41e-06
INPP4B	6.65e-11	-0.910917	0.184	0.4	1.43e-06
KANSL1	6.67e-11	-0.726124	0.35	0.6	1.43e-06
GMFG	6.79e-11	-0.567833	0.579	0.792	1.46e-06
PARP8	6.87e-11	-0.46478	0.605	0.835	1.47e-06
EXOC6B	7.11e-11	-1.20477	0.105	0.285	1.53e-06
NUCB2	8.22e-11	-0.773457	0.294	0.531	1.76e-06
HIST1H1C	8.5e-11	-0.676633	0.387	0.642	1.82e-06
RPL21	8.79e-11	-0.265317	0.952	0.999	1.89e-06
YPEL5	8.8e-11	1.03634	0.689	0.653	1.89e-06
PIP4K2A	9.06e-11	-0.642664	0.483	0.702	1.94e-06
PFN1	9.26e-11	-0.284594	0.992	0.996	1.99e-06
FOXN3	1.06e-10	-0.54567	0.503	0.754	2.26e-06
ZFAND6	1.13e-10	-0.769162	0.297	0.521	2.42e-06
EIF4G2	1.15e-10	1.25897	0.489	0.382	2.47e-06
DUSP5	1.21e-10	2.24838	0.206	0.085	2.6e-06
CCDC7	1.25e-10	-1.56685	0.068	0.226	2.68e-06
WWOX	1.33e-10	-1.15919	0.195	0.394	2.84e-06
LBH	1.33e-10	-0.728262	0.314	0.548	2.85e-06
ITGA4	1.38e-10	-0.520266	0.613	0.827	2.96e-06
RGS16	1.4e-10	5.42525	0.059	0.002	3e-06
FNDC3B	1.56e-10	-1.18039	0.155	0.35	3.35e-06
VCL	1.58e-10	-1.16131	0.085	0.259	3.38e-06
PLCL1	1.58e-10	-1.52046	0.085	0.252	3.4e-06
PPM1L	1.69e-10	-2.99932	0.014	0.137	3.63e-06
RFTN1	1.73e-10	-0.689263	0.299	0.548	3.71e-06
NCAM1	1.75e-10	-2.98316	0.017	0.141	3.75e-06
PTPN4	1.76e-10	-0.531153	0.435	0.681	3.78e-06
ELMO1	1.8e-10	-0.782195	0.328	0.548	3.86e-06
MTHFD2	1.98e-10	2.00119	0.223	0.097	4.25e-06
SNHG3	2.1e-10	-1.07737	0.175	0.377	4.5e-06
ZCCHC7	2.12e-10	-0.88226	0.206	0.422	4.55e-06
MAP2K3	2.15e-10	1.73767	0.297	0.167	4.61e-06
COX7C	2.17e-10	-0.461763	0.653	0.859	4.65e-06
F2R	2.26e-10	-0.766237	0.229	0.454	4.86e-06
PRDX2	2.83e-10	-1.07041	0.164	0.36	6.06e-06
KPNA2	3.04e-10	1.96411	0.234	0.108	6.52e-06
FAF1	3.05e-10	-0.835278	0.243	0.465	6.54e-06
DIAPH2	3.1e-10	-0.989773	0.178	0.371	6.66e-06
C1orf21	3.62e-10	-0.625133	0.407	0.661	7.77e-06
MAZ	3.65e-10	1.56312	0.26	0.127	7.84e-06
FP671120.4	3.95e-10	2.64851	0.141	0.042	8.46e-06
NCR1	4.04e-10	-0.950993	0.198	0.407	8.67e-06
FRYL	4.33e-10	-0.764132	0.277	0.52	9.28e-06
PHF21A	4.67e-10	-0.697744	0.178	0.39	1e-05
CCL3	4.81e-10	3.04296	0.345	0.212	1.03e-05
OASL	4.93e-10	2.3632	0.189	0.072	1.06e-05
H2AFZ	6.51e-10	1.23771	0.472	0.366	1.4e-05
RPL22L1	6.73e-10	1.03257	0.483	0.348	1.44e-05
LILRB1	6.92e-10	-1.27956	0.068	0.226	1.48e-05
LINC01578	7.2e-10	1.42574	0.517	0.45	1.54e-05
UBC	7.2e-10	0.497792	0.986	0.983	1.55e-05
NAP1L4	7.85e-10	-0.597883	0.345	0.592	1.68e-05
EHMT1	8.1e-10	-0.757487	0.209	0.418	1.74e-05
ZNF407	8.16e-10	-1.21757	0.133	0.309	1.75e-05
GPR35	8.2e-10	3.80045	0.076	0.01	1.76e-05
KLRC3	8.33e-10	-1.00851	0.155	0.343	1.79e-05
STAG2	8.38e-10	-0.700475	0.28	0.515	1.8e-05
SPTBN1	8.5e-10	-1.16317	0.127	0.307	1.82e-05
HMGCS1	8.7e-10	1.98475	0.212	0.093	1.87e-05
RASA3	8.93e-10	-0.525034	0.466	0.698	1.92e-05
USP24	9.11e-10	-0.757658	0.249	0.469	1.95e-05
INPP4A	9.36e-10	-0.712287	0.251	0.47	2.01e-05
PRKACB	9.4e-10	-0.557909	0.362	0.615	2.02e-05
SPN	9.53e-10	-0.656901	0.319	0.557	2.04e-05
MIAT	9.97e-10	-1.4907	0.088	0.246	2.14e-05
LNPEP	1.07e-09	-0.64196	0.339	0.567	2.29e-05
SPON2	1.08e-09	-1.07863	0.184	0.368	2.32e-05
UQCRB	1.08e-09	-0.478238	0.63	0.856	2.32e-05
GSK3B	1.14e-09	-0.687658	0.26	0.486	2.44e-05
CPQ	1.2e-09	-0.871312	0.175	0.376	2.58e-05
NPC1	1.24e-09	-0.905807	0.184	0.379	2.66e-05
TAOK3	1.28e-09	-0.609822	0.418	0.661	2.74e-05
ZFC3H1	1.29e-09	-0.609219	0.282	0.519	2.77e-05
STIM1	1.29e-09	-0.886699	0.189	0.38	2.78e-05
EXOC2	1.43e-09	-0.912693	0.167	0.36	3.07e-05
JAZF1	1.45e-09	-0.566437	0.294	0.527	3.11e-05
VPS13A	1.5e-09	-0.532416	0.201	0.417	3.23e-05
KLRF1	1.6e-09	-0.732363	0.353	0.548	3.43e-05
CFAP20	1.69e-09	1.99886	0.209	0.092	3.63e-05
STRAP	1.76e-09	1.99707	0.246	0.126	3.77e-05
EIF4A1	1.8e-09	0.664487	0.788	0.777	3.87e-05
STK38	2.06e-09	-0.666399	0.299	0.519	4.41e-05
COP1	2.1e-09	-0.716912	0.277	0.502	4.51e-05
MKLN1	2.11e-09	-0.838827	0.243	0.45	4.53e-05
MYCBP2	2.25e-09	-0.54403	0.469	0.698	4.82e-05
ZEB2	2.28e-09	-0.367512	0.836	0.944	4.9e-05
ARHGAP12	2.35e-09	-1.0427	0.121	0.295	5.04e-05
MPHOSPH8	2.37e-09	-0.563476	0.41	0.639	5.08e-05
SRPK2	2.39e-09	-0.730072	0.299	0.515	5.12e-05
GTSF1	2.5e-09	-6.3011	0	0.094	5.36e-05
GNPTAB	2.57e-09	-0.73869	0.268	0.49	5.51e-05
PNP	2.64e-09	2.12965	0.192	0.08	5.66e-05
PCNX1	2.66e-09	-0.788232	0.294	0.5	5.7e-05
DMTF1	2.76e-09	-0.901105	0.133	0.322	5.91e-05
MIR4435-2HG	2.77e-09	-1.44731	0.079	0.23	5.94e-05
SCFD2	2.81e-09	-1.1724	0.119	0.285	6.02e-05
FTX	2.91e-09	-0.998323	0.138	0.318	6.24e-05
RPSA	3.23e-09	-0.245614	0.958	0.993	6.94e-05
ANKRD49	3.24e-09	-1.41268	0.093	0.245	6.95e-05
TNFAIP8	3.27e-09	-0.71312	0.249	0.46	7e-05
WDR70	3.28e-09	-1.0018	0.158	0.342	7.03e-05
PTGER4	3.61e-09	1.48937	0.347	0.224	7.73e-05
PARP15	3.67e-09	-0.837967	0.198	0.386	7.88e-05
PUM2	3.81e-09	-0.710057	0.268	0.479	8.17e-05
WDR26	3.93e-09	-1.01171	0.155	0.335	8.43e-05
RSRC1	3.93e-09	-0.944098	0.184	0.371	8.44e-05
POLR2A	3.94e-09	1.37285	0.438	0.324	8.46e-05
SKIL	4.13e-09	1.5779	0.322	0.203	8.87e-05
SCAF8	4.25e-09	-0.89532	0.215	0.407	9.11e-05
C16orf54	4.43e-09	1.71731	0.254	0.134	9.5e-05
IER5	4.48e-09	1.60248	0.305	0.183	9.61e-05
XPA	4.49e-09	-0.789489	0.144	0.328	9.63e-05
UQCR11	4.53e-09	-0.500256	0.531	0.741	9.71e-05
GPRIN3	4.57e-09	-0.66999	0.263	0.475	9.81e-05
ATG101	4.89e-09	2.11575	0.155	0.056	0.000105
HMGB1	5.56e-09	-0.372269	0.797	0.943	0.000119
CMC2	5.62e-09	1.29045	0.401	0.283	0.00012
SDCBP	5.72e-09	1.23535	0.469	0.371	0.000123
EVI2B	5.82e-09	-0.619283	0.299	0.53	0.000125
C5orf56	5.95e-09	-0.532643	0.384	0.632	0.000128
RICTOR	6.19e-09	-0.730417	0.339	0.546	0.000133
PTPN1	6.44e-09	-0.639301	0.308	0.526	0.000138
DYNLT1	6.64e-09	-0.565145	0.395	0.631	0.000142
LINC02055	6.94e-09	-7.02428	0	0.089	0.000149
SERTAD1	7.03e-09	1.71698	0.379	0.271	0.000151
NCOA1	7.3e-09	-0.553125	0.376	0.604	0.000157
PSME4	7.33e-09	-0.879438	0.189	0.379	0.000157
TP53INP2	8.31e-09	2.83309	0.119	0.035	0.000178
POLR3E	8.4e-09	-1.12449	0.056	0.194	0.00018
SLAMF6	8.55e-09	-0.747229	0.201	0.4	0.000183
DNAJB1	8.61e-09	0.837651	0.729	0.687	0.000185
BIRC6	9.74e-09	-0.523738	0.424	0.679	0.000209
RPL15	9.84e-09	0.233562	0.972	0.995	0.000211
SCAPER	9.84e-09	-0.787376	0.206	0.391	0.000211
MAFF	9.95e-09	1.55229	0.263	0.144	0.000213
ZC3H12A	1e-08	1.72876	0.266	0.146	0.000215
CAPZA1	1.04e-08	-0.59459	0.356	0.582	0.000223
EIF5	1.05e-08	1.03539	0.605	0.547	0.000225
JPX	1.12e-08	-0.931013	0.13	0.303	0.000241
TCF12	1.15e-08	-0.620042	0.274	0.479	0.000246
USP34	1.17e-08	-0.627926	0.384	0.605	0.000252
RAN	1.22e-08	0.799252	0.63	0.582	0.000262
VAV3	1.22e-08	-0.535614	0.412	0.657	0.000262
TPT1	1.27e-08	-0.199378	1	0.998	0.000272
VTI1A	1.31e-08	-0.723622	0.268	0.48	0.000281
DDX17	1.32e-08	-0.451215	0.472	0.725	0.000282
LINC01278	1.33e-08	-1.33754	0.076	0.218	0.000286
CTSD	1.34e-08	-0.612269	0.291	0.511	0.000288
SRM	1.34e-08	3.06485	0.09	0.02	0.000288
TC2N	1.5e-08	-0.583276	0.257	0.464	0.000321
MT-CO3	1.52e-08	-0.184148	0.989	0.999	0.000327
ZNF148	1.6e-08	-0.712142	0.249	0.45	0.000344
PMAIP1	1.69e-08	1.41132	0.347	0.222	0.000363
HDAC1	1.69e-08	-0.720527	0.232	0.433	0.000363
TIMP1	1.71e-08	-2.24802	0.023	0.13	0.000367
LY9	1.75e-08	-0.766909	0.172	0.358	0.000376
TTC37	1.8e-08	-1.23761	0.116	0.265	0.000386
NASP	1.92e-08	1.25814	0.359	0.245	0.000413
AGAP1	1.94e-08	-2.95312	0.014	0.113	0.000415
KIF19	1.99e-08	2.66228	0.088	0.019	0.000426
CD63	2.02e-08	-0.500191	0.48	0.712	0.000433
CAMK1D	2.03e-08	-0.678174	0.161	0.343	0.000436
RILPL2	2.08e-08	1.71615	0.274	0.158	0.000446
ARG2	2.08e-08	4.5812	0.068	0.01	0.000447
MCL1	2.1e-08	1.07066	0.593	0.553	0.000451
PLAC8	2.18e-08	-0.439165	0.492	0.72	0.000468
MTRNR2L12	2.28e-08	0.411636	0.994	0.998	0.00049
KLRC2	2.31e-08	-0.716386	0.316	0.52	0.000496
TPP2	2.38e-08	-0.754094	0.237	0.433	0.00051
VCAM1	2.48e-08	3.14784	0.076	0.014	0.000533
ATP5ME	2.52e-08	-0.735039	0.234	0.432	0.000541
CNN2	2.53e-08	-0.560923	0.353	0.579	0.000542
THADA	2.65e-08	-1.13049	0.11	0.26	0.000568
BTBD9	2.67e-08	-0.561102	0.336	0.557	0.000572
RBM8A	2.97e-08	0.702378	0.638	0.582	0.000637
LCOR	3.18e-08	-0.793156	0.209	0.387	0.000683
BAZ2B	3.23e-08	-1.25287	0.121	0.269	0.000692
NFKBID	3.26e-08	3.32151	0.102	0.027	0.0007
AC024028.1	3.32e-08	-1.87381	0.04	0.155	0.000713
TMSB10	3.4e-08	-0.216553	0.997	0.999	0.000729
MGAT4A	3.54e-08	-0.706246	0.266	0.458	0.000759
EMP3	3.54e-08	-0.355104	0.641	0.869	0.00076
PLCL2	4.04e-08	-0.676679	0.234	0.431	0.000866
VPS13D	4.07e-08	-0.998689	0.189	0.359	0.000873
AC020659.1	4.14e-08	-3.03873	0.014	0.109	0.000889
RIPOR2	4.21e-08	-0.426009	0.523	0.777	0.000902
SARAF	4.25e-08	0.513399	0.884	0.894	0.000912
AUH	4.26e-08	-1.13494	0.107	0.257	0.000914
DTHD1	4.29e-08	1.41617	0.277	0.158	0.00092
LINC02315	4.38e-08	7.03549	0.037	0	0.000939
NBL1	4.38e-08	6.97257	0.037	0	0.000939
NUB1	4.41e-08	-0.574833	0.254	0.463	0.000946
CCDC91	4.44e-08	-0.648889	0.325	0.524	0.000952
UBE2V1	4.48e-08	-0.493099	0.441	0.663	0.000962
CTSS	4.79e-08	-0.580012	0.311	0.528	0.00102765
MAP2K2	4.82e-08	1.791	0.203	0.1	0.00103284
VWA8	4.82e-08	-0.991823	0.164	0.328	0.00103398
IL2RG	4.86e-08	-0.379667	0.76	0.899	0.00104146
HNRNPR	4.9e-08	-0.526639	0.356	0.574	0.00105024
HNRNPH1	4.93e-08	-0.546047	0.404	0.618	0.00105751
CUX1	4.96e-08	-1.10332	0.099	0.246	0.00106482
MT-ATP8	5.01e-08	-0.283208	0.667	0.903	0.00107392
CCNL1	5.16e-08	0.801259	0.655	0.621	0.00110758
PLCB2	5.32e-08	-0.975301	0.127	0.288	0.00114088
CCND3	5.44e-08	-0.434386	0.531	0.75	0.00116737
PCNX2	5.64e-08	-0.843141	0.147	0.309	0.0012089
CDC34	5.64e-08	2.26737	0.136	0.05	0.00120891
PTPRJ	5.83e-08	-0.600214	0.226	0.421	0.00124975
TRAPPC9	6.19e-08	-0.966303	0.192	0.361	0.00132681
CCNK	6.39e-08	-0.525622	0.288	0.495	0.00137035
IL5RA	6.44e-08	3.3126	0.062	0.009	0.00138109
HIST2H2AC	6.68e-08	-0.638449	0.201	0.377	0.00143256
MICAL2	6.82e-08	-1.61458	0.059	0.179	0.00146306
TAF11	6.97e-08	-0.887544	0.113	0.271	0.00149475
MTSS1	7.06e-08	-0.754693	0.119	0.276	0.00151375
SETBP1	7.12e-08	-1.19563	0.116	0.264	0.00152831
NRF1	7.34e-08	-0.995902	0.119	0.272	0.00157366
YES1	7.35e-08	-0.847274	0.223	0.408	0.00157753
PPP1R16B	7.49e-08	-0.446265	0.579	0.77	0.0016068
HLA-DQB1	7.61e-08	1.94994	0.263	0.152	0.00163307
ZNF80	7.72e-08	2.63716	0.073	0.014	0.00165588
KIAA1109	7.81e-08	-0.675685	0.362	0.546	0.00167512
LINC02328	7.94e-08	-0.993253	0.113	0.261	0.00170387
NDUFA1	8.35e-08	-0.446162	0.421	0.651	0.00179064
DOCK10	8.42e-08	-0.580251	0.376	0.59	0.0018069
AC105402.3	8.54e-08	4.69305	0.048	0.004	0.00183268
TBC1D22A	8.68e-08	-0.766355	0.237	0.423	0.00186288
IQGAP2	9.1e-08	-0.436326	0.596	0.812	0.00195131
SNHG1	9.92e-08	1.62901	0.263	0.153	0.00212706
USP47	1.01e-07	-0.563374	0.37	0.578	0.00215843
CORO1B	1.01e-07	-1.03731	0.107	0.256	0.00216058
HERC3	1.03e-07	-1.09391	0.116	0.264	0.00220072
BABAM2	1.07e-07	-0.884043	0.192	0.359	0.00229101
EMB	1.07e-07	-0.466006	0.46	0.687	0.00229946
PJA2	1.12e-07	-0.724312	0.212	0.396	0.00239858
RIOK1	1.14e-07	1.65681	0.212	0.106	0.00244979
TRIM28	1.15e-07	1.94467	0.158	0.067	0.00247547
ARFGEF1	1.18e-07	-0.674995	0.285	0.472	0.00253416
CCDC69	1.24e-07	-0.661522	0.274	0.454	0.00265414
OSER1	1.26e-07	1.30616	0.311	0.202	0.0027078
GPHN	1.31e-07	-1.16655	0.079	0.208	0.0028074
GZMH	1.37e-07	-0.366347	0.777	0.899	0.00292825
CD27	1.4e-07	-2.64266	0.023	0.118	0.00301177
TMOD3	1.41e-07	-0.512546	0.336	0.542	0.00302939
DLG1	1.42e-07	-0.768813	0.186	0.359	0.00304837
SYNRG	1.43e-07	-0.633959	0.254	0.442	0.00306223
NSD1	1.44e-07	-0.704693	0.223	0.407	0.00307898
OVCH1-AS1	1.46e-07	6.47273	0.034	0	0.00312609
TBC1D15	1.46e-07	-0.692514	0.172	0.345	0.00313695
TIMM23	1.48e-07	1.52353	0.232	0.127	0.00316645
TMEM30A	1.49e-07	-0.78012	0.172	0.348	0.00319104
ARHGAP30	1.55e-07	-0.508426	0.336	0.547	0.00331689
PHIP	1.56e-07	-0.621692	0.274	0.467	0.00334644
SUB1	1.57e-07	0.58266	0.766	0.749	0.00336899
CAMKMT	1.58e-07	-0.892673	0.153	0.308	0.00338484
STX8	1.62e-07	-0.818795	0.206	0.375	0.0034687
ZFAS1	1.62e-07	0.955232	0.582	0.537	0.00347186
ITGAM	1.63e-07	-0.72698	0.105	0.249	0.00350115
ZDHHC17	1.64e-07	-1.30252	0.076	0.204	0.00352832
AL133415.1	1.65e-07	1.82499	0.212	0.109	0.00352972
NDUFAF2	1.68e-07	-1.48439	0.065	0.187	0.00360857
CKLF	1.7e-07	-0.644729	0.24	0.422	0.00363779
ITK	1.73e-07	-0.495363	0.345	0.561	0.00371018
GPR65	1.75e-07	-0.54548	0.285	0.476	0.00375759
TNRC6A	1.77e-07	-0.608153	0.209	0.406	0.00379316
CITED2	1.77e-07	1.50367	0.347	0.249	0.00380139
APBA2	1.77e-07	-0.664832	0.274	0.462	0.00380722
TMCC3	1.96e-07	-1.20608	0.065	0.187	0.00421102
STK10	2.05e-07	-0.369585	0.494	0.719	0.00440498
XYLT1	2.14e-07	-1.27879	0.079	0.204	0.00459533
P2RY8	2.14e-07	-0.417469	0.376	0.587	0.00459567
NOCT	2.2e-07	2.38933	0.13	0.048	0.00471051
DPM3	2.2e-07	-1.33819	0.076	0.203	0.00472436
RPL27	2.21e-07	-0.218349	0.893	0.985	0.00473107
ELOB	2.23e-07	-0.423329	0.523	0.734	0.00478945
USP28	2.27e-07	-0.76361	0.167	0.325	0.00487228
RAD51B	2.33e-07	-1.11572	0.133	0.275	0.00500118
PPP6R3	2.36e-07	-0.549976	0.302	0.512	0.00506072
DHRSX	2.42e-07	-1.68285	0.045	0.153	0.00519832
PPP3CC	2.44e-07	-0.394122	0.41	0.641	0.00523019
CD53	2.63e-07	-0.407059	0.602	0.808	0.00564897
SH3KBP1	2.64e-07	-0.400086	0.593	0.796	0.00565991
VAMP5	2.68e-07	-0.651139	0.226	0.403	0.00575682
RAC2	2.76e-07	-0.290968	0.802	0.91	0.00591032
GAB3	2.8e-07	-0.917911	0.141	0.291	0.00599968
AC004865.2	2.87e-07	-0.992409	0.099	0.238	0.00615677
IDS	2.97e-07	0.726226	0.638	0.6	0.00636185
EEF1G	3.04e-07	0.405442	0.879	0.932	0.00652554
ACAP2	3.05e-07	-0.477952	0.424	0.645	0.0065502
SAMD3	3.25e-07	-0.389067	0.511	0.723	0.00696171
KDM4C	3.25e-07	-0.557559	0.311	0.509	0.0069626
LEPROTL1	3.32e-07	0.774302	0.579	0.521	0.00712763
HERC4	3.35e-07	-0.745329	0.178	0.347	0.007196
MAP1LC3A	3.43e-07	1.83408	0.153	0.064	0.00735201
ARF4	3.54e-07	1.35018	0.364	0.269	0.0075835
BTAF1	3.56e-07	-0.741365	0.209	0.382	0.0076408
RPS14	3.65e-07	-0.17362	0.997	0.998	0.00783074
MIDN	3.66e-07	1.41645	0.316	0.21	0.00785
GCSAM	3.68e-07	1.28179	0.201	0.097	0.00789756
KLF3	3.79e-07	-0.52571	0.395	0.605	0.00813722
COX8A	3.82e-07	-0.372945	0.531	0.734	0.00819601
PYURF	3.86e-07	-0.562457	0.28	0.472	0.00827816
PCED1B	3.87e-07	-0.710632	0.271	0.447	0.00829165
CD83	3.88e-07	1.85156	0.212	0.114	0.00831436
PIM2	3.88e-07	1.3673	0.246	0.139	0.00832618
PPP6R2	3.89e-07	-0.841487	0.127	0.276	0.00834362
BTG3	3.96e-07	1.27913	0.291	0.181	0.00849769
BCL2	3.99e-07	-0.733762	0.169	0.332	0.00855851
ZDHHC21	4.09e-07	-1.80994	0.028	0.124	0.00877585
PSMB3	4.24e-07	-0.419014	0.316	0.524	0.00910417
CYTOR	4.3e-07	-0.667232	0.172	0.33	0.00923375
ADD3	4.33e-07	-0.349177	0.446	0.677	0.0092828
FBXW4	4.37e-07	-1.00065	0.09	0.222	0.00938353
FAM177A1	4.41e-07	0.923614	0.455	0.369	0.00946008
CFDP1	4.42e-07	-0.785724	0.127	0.275	0.00949099
CANX	4.43e-07	-0.392842	0.395	0.606	0.00950437
ITFG1	4.68e-07	-0.571015	0.249	0.432	0.0100397
UBR2	4.68e-07	-0.579661	0.285	0.481	0.0100421
EGR4	4.86e-07	7.54246	0.031	0	0.0104224
YWHAB	4.92e-07	-0.308236	0.763	0.908	0.0105484
XPO6	4.93e-07	-0.693955	0.178	0.337	0.0105676
LPAR6	4.97e-07	-1.02818	0.102	0.235	0.0106665
OGA	4.98e-07	-0.425131	0.489	0.703	0.010677
PLEKHG3	4.98e-07	-2.78303	0.014	0.097	0.0106812
HELZ	5e-07	-0.58155	0.291	0.48	0.01072
SECISBP2	5.09e-07	-0.613161	0.203	0.379	0.0109279
PPHLN1	5.31e-07	-0.715797	0.271	0.453	0.0113824
ID1	5.32e-07	2.79113	0.085	0.022	0.0114191
XPO7	5.38e-07	-1.28742	0.071	0.189	0.0115499
RASGRP1	5.43e-07	-0.62061	0.249	0.429	0.0116451
TTC17	5.46e-07	-0.531065	0.311	0.5	0.0117201
PCM1	5.52e-07	-0.477743	0.415	0.62	0.0118366
BCOR	5.59e-07	1.69502	0.181	0.088	0.0119909
BBS9	5.6e-07	-1.11998	0.133	0.269	0.012005
RORA	5.79e-07	-0.45883	0.421	0.627	0.0124271
RERE	5.92e-07	-1.04534	0.102	0.233	0.0127065
XRCC5	6.05e-07	-0.359405	0.503	0.714	0.0129732
SNHG6	6.23e-07	-0.407643	0.48	0.7	0.0133543
FCRL3	6.23e-07	-0.52529	0.314	0.511	0.0133582
CWF19L2	6.33e-07	-0.714365	0.212	0.382	0.0135708
SNRNP200	6.37e-07	-0.622213	0.322	0.504	0.0136677
APOBEC3C	6.39e-07	-0.503837	0.285	0.48	0.0137099
ARL6IP5	6.42e-07	-0.371401	0.613	0.814	0.0137664
ATXN7L3B	6.51e-07	-0.853659	0.147	0.293	0.0139643
PER1	6.67e-07	1.14428	0.333	0.228	0.0142974
PTGDR	6.74e-07	-0.83061	0.198	0.356	0.0144675
HIST1H2BD	6.86e-07	-1.88534	0.031	0.126	0.01472
HDAC4	6.92e-07	-1.16632	0.068	0.187	0.0148423
CEP85L	7.08e-07	-0.692273	0.24	0.402	0.015193
ATXN7L1	7.37e-07	-0.683321	0.198	0.358	0.0157995
FABP5	7.47e-07	2.04024	0.175	0.085	0.0160141
TRAF3IP3	7.56e-07	-0.344611	0.381	0.609	0.0162121
CYFIP2	7.7e-07	-0.447433	0.46	0.671	0.016516
NANS	7.72e-07	1.84922	0.144	0.061	0.016568
KAT6B	7.78e-07	-0.63435	0.28	0.457	0.0166897
CDK2AP2	7.89e-07	0.865212	0.435	0.334	0.0169175
TMEM70	8.02e-07	1.70968	0.164	0.075	0.0172001
FAM53B	8.07e-07	-0.534619	0.229	0.405	0.0173057
NCOA7	8.11e-07	-0.694894	0.237	0.406	0.0173905
UBE2A	8.11e-07	1.49136	0.274	0.179	0.0174006
CAMK2D	8.14e-07	-0.712193	0.223	0.39	0.0174669
NKTR	8.15e-07	-0.531204	0.367	0.567	0.0174898
CEP78	8.32e-07	-0.580823	0.328	0.514	0.0178472
KLRB1	8.33e-07	1.19372	0.254	0.144	0.0178581
VDAC2	8.74e-07	0.936659	0.418	0.332	0.0187488
CDYL	8.81e-07	-1.10313	0.073	0.193	0.0188911
VIPR2	8.84e-07	-1.86985	0.031	0.125	0.0189528
ZNF267	9.06e-07	1.52548	0.251	0.152	0.0194246
ARHGAP18	9.06e-07	-1.11946	0.085	0.207	0.0194435
NUCKS1	9.06e-07	-0.436135	0.316	0.516	0.0194441
RPS6KC1	9.36e-07	-1.30816	0.082	0.2	0.0200816
IQGAP1	9.47e-07	-0.287225	0.537	0.762	0.0203032
ITGAL	9.51e-07	-0.353401	0.492	0.725	0.0203897
HLA-DPB1	9.54e-07	0.605784	0.726	0.71	0.0204585
GPSM3	9.59e-07	1.0776	0.404	0.309	0.0205697
RPL4	9.65e-07	0.274604	0.944	0.981	0.0207092
UTS2	9.94e-07	-2.19106	0.017	0.099	0.0213168
ARPC1B	9.96e-07	-0.352643	0.729	0.856	0.0213596
PPP3CA	1.01e-06	-0.701327	0.271	0.453	0.0216119
PKN2	1.02e-06	-0.770133	0.215	0.373	0.021797
SLC25A33	1.02e-06	2.05792	0.153	0.069	0.0219579
ZMYND8	1.04e-06	-0.978079	0.096	0.224	0.0222218
SEPTIN1	1.07e-06	-0.454166	0.359	0.564	0.0229648
ARMH3	1.08e-06	-1.18808	0.082	0.2	0.0230778
PTBP2	1.09e-06	-0.990592	0.102	0.23	0.0233825
ADAT3	1.1e-06	3.78829	0.045	0.005	0.0235262
PTCH1	1.1e-06	-1.50389	0.031	0.125	0.0235876
NEK7	1.13e-06	-0.812186	0.153	0.298	0.0241451
THEMIS2	1.13e-06	2.39864	0.119	0.045	0.0243105
DDX18	1.18e-06	-0.600721	0.246	0.423	0.0253963
KCNQ5	1.22e-06	-1.02837	0.121	0.255	0.0261768
KIF13B	1.24e-06	-0.620565	0.28	0.453	0.0264963
PHLDA1	1.27e-06	3.04315	0.065	0.014	0.0272955
HNRNPF	1.28e-06	0.668836	0.542	0.483	0.0273714
LINC01473	1.31e-06	-1.97766	0.031	0.121	0.0281141
PICALM	1.35e-06	-0.396677	0.404	0.616	0.0288872
TMSB4X	1.36e-06	-0.184069	1	1	0.0291311
FMN1	1.36e-06	-6.03684	0	0.063	0.0292484
MICU1	1.38e-06	-1.08819	0.068	0.182	0.0296356
CCDC88C	1.41e-06	-0.459091	0.415	0.625	0.0301803
LPGAT1	1.44e-06	-0.874606	0.102	0.231	0.0308293
STAT4	1.45e-06	-0.352381	0.658	0.828	0.0311411
EIF4G3	1.53e-06	-0.556941	0.294	0.469	0.0327462
PRKCSH	1.53e-06	-0.665326	0.172	0.332	0.0328128
NR2C2	1.57e-06	-0.89209	0.099	0.224	0.0337011
IL21R	1.61e-06	1.54576	0.282	0.187	0.0345675
CTSW	1.67e-06	-0.252829	0.932	0.963	0.0357935
STAU2	1.67e-06	-0.81607	0.13	0.266	0.0358589
CDK11B	1.69e-06	-0.60029	0.189	0.342	0.0362732
ARID2	1.73e-06	-0.653886	0.164	0.318	0.0371663
PRIM2	1.75e-06	-1.00248	0.096	0.218	0.037618
LRIG1	1.76e-06	-1.55441	0.048	0.149	0.0376627
ERAP2	1.82e-06	-0.511725	0.198	0.37	0.0389527
IER3	1.83e-06	2.51403	0.088	0.026	0.0391985
APBB1IP	1.85e-06	-0.419834	0.475	0.689	0.0397462
KTN1	1.86e-06	-0.429321	0.345	0.545	0.0398306
ATP5MF	1.9e-06	-0.504552	0.322	0.505	0.0407659
ATAD2B	1.91e-06	-0.57006	0.257	0.427	0.0410106
GSAP	1.93e-06	-0.953082	0.116	0.245	0.0413403
ERBIN	1.93e-06	-0.471104	0.299	0.486	0.0414099
STXBP5	1.98e-06	-0.756267	0.133	0.267	0.0425761
YWHAQ	2.02e-06	0.611008	0.641	0.606	0.0434123
LINC02256	2.04e-06	-1.31094	0.054	0.157	0.0436766
EFR3A	2.07e-06	-0.511433	0.251	0.431	0.0443284
RAB27B	2.09e-06	-1.03611	0.045	0.146	0.044899
SRBD1	2.1e-06	-1.21206	0.071	0.182	0.0449543
STMP1	2.11e-06	-0.608354	0.189	0.345	0.0453047
C6orf136	2.11e-06	1.8914	0.127	0.052	0.0453128
ERICH1	2.13e-06	-0.509535	0.22	0.389	0.0456316
ASH1L	2.14e-06	-0.458379	0.353	0.548	0.0459581
DIS3L2	2.19e-06	-0.957631	0.11	0.236	0.0470148
ZFP36L2	2.2e-06	0.562269	0.805	0.809	0.0470972
CLIP4	2.23e-06	-0.663964	0.172	0.321	0.0477587
ATXN2L	2.25e-06	1.43915	0.232	0.136	0.0482954
HCLS1	2.26e-06	-0.362466	0.65	0.828	0.0484151
TOMM7	2.3e-06	-0.300622	0.701	0.899	0.0493532
ARNTL	2.31e-06	-0.563712	0.189	0.35	0.0494613
TFIP11	2.34e-06	1.50843	0.22	0.129	0.0500911
SLC25A3	2.37e-06	0.654439	0.65	0.626	0.0508454
PTGER2	2.38e-06	-0.768718	0.141	0.281	0.0509897
SVIL	2.38e-06	-1.16037	0.065	0.172	0.0510957
UBE2D3	2.41e-06	0.43716	0.72	0.739	0.0516828
CMKLR1	2.49e-06	-1.54778	0.02	0.1	0.053308
POLH	2.5e-06	2.53107	0.09	0.028	0.0535356
ARHGDIB	2.56e-06	-0.217453	0.944	0.981	0.0549866
LINC01934	2.58e-06	-0.56778	0.175	0.319	0.0552563
LAP3	2.58e-06	1.24029	0.305	0.213	0.0553667
MAP3K4	2.6e-06	-0.873939	0.105	0.228	0.0558569
SLFN12L	2.63e-06	-0.529611	0.299	0.485	0.0564829
ANKRD36	2.7e-06	-0.556396	0.249	0.42	0.0579267
GBP5	2.7e-06	1.17247	0.393	0.306	0.0580164
PARP4	2.77e-06	-0.529116	0.215	0.377	0.0594808
CAST	2.79e-06	-0.446829	0.469	0.679	0.0597721
AEBP2	2.81e-06	-0.681451	0.198	0.353	0.0601759
PCNT	2.84e-06	-0.7449	0.127	0.26	0.0608979
TTC14	2.86e-06	-0.563212	0.254	0.422	0.061318
HIF1AN	2.88e-06	-1.27704	0.04	0.132	0.0617706
DSTN	2.92e-06	-0.57156	0.282	0.46	0.062682
ANAPC16	2.96e-06	-0.330726	0.379	0.597	0.0634303
FAM53C	2.96e-06	1.92261	0.138	0.061	0.0635179
SMAP2	2.97e-06	-0.3735	0.441	0.661	0.0636724
RPL41	3.03e-06	-0.13884	1	1	0.0649374
PRPF4B	3.05e-06	-0.378035	0.446	0.653	0.0653476
ADGRG1	3.08e-06	-0.439404	0.376	0.569	0.0661166
STK26	3.1e-06	-0.634177	0.172	0.321	0.0664005
SLC39A11	3.11e-06	-1.27137	0.079	0.188	0.0666382
IMMP2L	3.13e-06	-1.24627	0.107	0.224	0.0672394
SREK1IP1	3.14e-06	-0.523609	0.153	0.3	0.0672953
CENPK	3.17e-06	-1.10422	0.071	0.178	0.0679306
BPTF	3.19e-06	-0.356543	0.345	0.556	0.0683295
CYTIP	3.19e-06	-0.3605	0.559	0.774	0.0684213
TMEM117	3.25e-06	-1.25588	0.085	0.197	0.0696075
FKBP5	3.25e-06	-0.58785	0.169	0.318	0.069781
CLASP1	3.26e-06	-0.566518	0.198	0.356	0.0698757
CDK5RAP2	3.3e-06	-0.888308	0.119	0.25	0.070689
CCDC159	3.34e-06	-1.4084	0.042	0.136	0.0715359
POLR3GL	3.34e-06	-0.602102	0.257	0.429	0.0715882
ZBED4	3.35e-06	-1.89042	0.034	0.121	0.071868
IRF9	3.51e-06	1.02503	0.364	0.271	0.0753696
CD6	3.53e-06	-0.494128	0.144	0.291	0.0756894
GLRX5	3.54e-06	1.72326	0.133	0.057	0.0759255
HAPLN3	3.61e-06	4.70742	0.031	0.001	0.0774712
SELL	3.62e-06	-1.13124	0.076	0.186	0.0775995
ANKRD36C	3.62e-06	-0.533312	0.206	0.364	0.0776538
TYMP	3.64e-06	2.2486	0.116	0.046	0.0779959
TLN1	3.7e-06	-0.274895	0.517	0.736	0.0794669
EIF2S3	3.76e-06	-0.415047	0.285	0.479	0.0805765
UBE2M	3.76e-06	1.8851	0.138	0.062	0.0806497
RRBP1	3.84e-06	-0.572488	0.113	0.245	0.0824118
CHODL	3.98e-06	-2.38951	0.014	0.087	0.085329
VAMP8	4.13e-06	-0.411425	0.353	0.553	0.0886273
ZCCHC17	4.13e-06	-0.821279	0.099	0.222	0.0886448
GTF3A	4.28e-06	-0.388179	0.421	0.626	0.0918654
DIP2A	4.29e-06	-0.509142	0.232	0.392	0.0920956
TRIP12	4.31e-06	-0.554757	0.263	0.426	0.092539
NSRP1	4.37e-06	-0.726765	0.141	0.278	0.0936716
QARS	4.43e-06	-0.674137	0.119	0.249	0.0949682
HTT	4.53e-06	-0.589325	0.153	0.291	0.0970808
HIST1H2AK	4.59e-06	-1.58411	0.037	0.125	0.098521
ZFP90	4.6e-06	-0.996156	0.088	0.2	0.0985736
ERF	4.64e-06	2.21953	0.113	0.045	0.0994756
RPS15A	4.93e-06	-0.122974	0.997	1	0.105809
SNHG12	5.01e-06	1.78934	0.249	0.163	0.10738
FBXO9	5.07e-06	-0.643748	0.147	0.29	0.108811
COMMD6	5.08e-06	-0.384151	0.548	0.755	0.108941
WDR7	5.11e-06	-0.826498	0.158	0.293	0.109671
SPECC1	5.22e-06	-0.993077	0.093	0.208	0.111929
RHOH	5.25e-06	1.10477	0.412	0.34	0.112547
TES	5.29e-06	-0.501045	0.319	0.49	0.11339
DENND1A	5.4e-06	-0.937216	0.099	0.213	0.115854
BRWD3	5.41e-06	-0.536619	0.102	0.228	0.115939
EFNB2	5.43e-06	6.2234	0.025	0	0.116503
MGA	5.46e-06	-0.811787	0.124	0.249	0.117071
IVNS1ABP	5.49e-06	1.4618	0.314	0.228	0.117766
LITAF	5.5e-06	-0.222543	0.811	0.927	0.117902
LUC7L3	5.55e-06	-0.477847	0.367	0.556	0.119125
DICER1	5.57e-06	-0.761885	0.113	0.239	0.119389
ALDOA	5.59e-06	-0.580913	0.212	0.366	0.119999
CD44	5.66e-06	0.505332	0.72	0.719	0.1214
EHD4	5.68e-06	1.67991	0.209	0.121	0.121751
GNAS	5.78e-06	0.838045	0.517	0.473	0.124065
SZT2	5.79e-06	-1.1524	0.059	0.158	0.124262
NBAS	5.91e-06	-0.677545	0.175	0.318	0.126746
HOXB2	5.93e-06	-2.25178	0.023	0.099	0.127107
TUBB2A	5.96e-06	2.09001	0.121	0.051	0.127839
TUT4	5.97e-06	-0.504879	0.328	0.502	0.128139
ANO5	6.03e-06	-6.09041	0	0.056	0.129338
SNRK	6.04e-06	-0.422816	0.347	0.531	0.129481
TTC39B	6.04e-06	-0.894223	0.088	0.2	0.129626
LINC01588	6.05e-06	-1.12522	0.073	0.177	0.129682
NKG7	6.07e-06	0.216669	1	1	0.13014
AL645941.3	6.09e-06	4.00043	0.034	0.002	0.130603
DENND6A	6.13e-06	-0.638401	0.181	0.322	0.131387
TULP4	6.21e-06	-0.714768	0.127	0.259	0.133209
SPATA5	6.22e-06	-1.02143	0.102	0.217	0.133375
CD47	6.22e-06	-0.390718	0.438	0.639	0.133506
UBR3	6.42e-06	-0.819379	0.133	0.261	0.137627
MTPN	6.62e-06	-0.376364	0.393	0.583	0.142084
SUMF2	6.68e-06	-0.68978	0.15	0.285	0.143331
SNHG22	6.71e-06	-1.42392	0.059	0.156	0.143898
CHST11	6.72e-06	-0.353254	0.353	0.553	0.144146
RINL	6.83e-06	-0.999386	0.065	0.168	0.146582
ZNRF2	6.89e-06	-0.838081	0.138	0.265	0.147888
SMIM14	6.95e-06	-1.51318	0.034	0.118	0.14907
ACTR2	7.01e-06	-0.29717	0.559	0.771	0.150331
VPS8	7.09e-06	-0.782644	0.107	0.224	0.152049
GTF2B	7.09e-06	1.06609	0.432	0.36	0.152066
TMEM173	7.14e-06	-1.02037	0.093	0.208	0.153209
CSF1	7.16e-06	2.59507	0.076	0.022	0.153507
KIAA0319L	7.3e-06	-0.895328	0.088	0.2	0.1566
FARS2	7.34e-06	-0.923346	0.124	0.245	0.157435
TSPAN32	7.37e-06	-0.534497	0.22	0.377	0.158086
CRYZL1	7.38e-06	-1.51122	0.037	0.123	0.158377
CD2	7.39e-06	-0.411623	0.39	0.588	0.158415
RC3H1	7.41e-06	-0.557623	0.203	0.36	0.158941
CD46	7.42e-06	-0.455772	0.282	0.464	0.159146
GLTP	7.42e-06	-0.516827	0.181	0.333	0.159242
PDE4B	7.71e-06	-0.758866	0.11	0.231	0.165316
PRDM1	7.82e-06	-0.447527	0.353	0.53	0.16773
NDUFB3	7.88e-06	-0.660022	0.113	0.238	0.169109
TXNL4B	8e-06	2.05727	0.093	0.032	0.171627
EIF2S2	8.12e-06	-0.532742	0.209	0.366	0.174192
SOS1	8.25e-06	-0.711279	0.158	0.288	0.177032
EIF3G	8.28e-06	0.61147	0.588	0.561	0.177707
SGK3	8.29e-06	-1.2759	0.065	0.163	0.177735
PDSS2	8.35e-06	-0.863261	0.088	0.199	0.17909
DUSP22	8.38e-06	-0.876649	0.073	0.182	0.179743
A2M-AS1	8.38e-06	-0.94685	0.071	0.175	0.179767
IARS2	8.42e-06	-0.942016	0.085	0.196	0.180547
PSMA7	8.46e-06	0.573166	0.678	0.67	0.181481
HECA	8.52e-06	-0.702265	0.116	0.239	0.182682
PXN	8.66e-06	-0.378688	0.201	0.358	0.185787
ANKRD33B	8.67e-06	3.60962	0.037	0.004	0.185973
RAPGEF1	8.86e-06	-0.548617	0.277	0.438	0.190141
RAB4B	8.91e-06	-0.677682	0.121	0.25	0.191204
HIST2H2AB	8.99e-06	-1.72229	0.023	0.098	0.19281
FAR1	8.99e-06	-0.621429	0.172	0.313	0.192876
CARD8	9e-06	-0.705967	0.155	0.287	0.193075
IFI16	9.02e-06	-0.417671	0.339	0.53	0.193393
GTDC1	9.1e-06	-0.756215	0.251	0.389	0.195229
RSU1	9.18e-06	-0.460075	0.223	0.39	0.196876
SCLT1	9.4e-06	-0.558784	0.198	0.347	0.201611
SPATA2L	9.41e-06	2.59254	0.079	0.025	0.201803
HNRNPM	9.88e-06	-0.409106	0.472	0.658	0.211932
CD55	1.01e-05	1.01645	0.418	0.338	0.217252
VPS53	1.03e-05	-0.588002	0.138	0.27	0.22157
SEC22B	1.06e-05	-0.662826	0.116	0.236	0.227417
RNGTT	1.06e-05	-0.49403	0.223	0.382	0.227687
HNRNPA2B1	1.07e-05	-0.227256	0.856	0.957	0.228915
CSNK1G3	1.08e-05	-0.689443	0.184	0.319	0.23128
DCTN1	1.1e-05	-0.49394	0.147	0.287	0.236142
STX16	1.12e-05	-0.668569	0.167	0.298	0.241122
CALM2	1.13e-05	0.475778	0.774	0.77	0.242121
AC245297.3	1.13e-05	-0.642681	0.184	0.327	0.242689
DNAJB9	1.13e-05	1.26748	0.226	0.139	0.243188
SLC25A6	1.14e-05	-0.307422	0.602	0.77	0.245247
HNRNPA3	1.16e-05	-0.318072	0.576	0.802	0.248729
SEC11A	1.16e-05	-0.454225	0.257	0.436	0.249578
USP25	1.2e-05	-0.473805	0.223	0.375	0.256413
UBE3C	1.2e-05	-0.891389	0.116	0.233	0.256485
BORCS5	1.2e-05	-0.651616	0.121	0.246	0.257521
MEAF6	1.2e-05	-0.411541	0.254	0.421	0.257977
RBM6	1.21e-05	-0.569595	0.24	0.386	0.259279
RBBP7	1.21e-05	-0.417696	0.246	0.416	0.259396
SLC25A29	1.21e-05	-3.45043	0.006	0.064	0.260008
BOK	1.23e-05	3.2904	0.042	0.006	0.262802
SRGN	1.24e-05	0.283996	0.958	0.979	0.265062
ZNF106	1.24e-05	-0.49193	0.155	0.296	0.266304
HERC1	1.25e-05	-0.318053	0.401	0.609	0.268859
ARRDC2	1.26e-05	1.42554	0.209	0.126	0.271235
CARD16	1.3e-05	-0.559163	0.172	0.313	0.278604
SRF	1.3e-05	2.0347	0.107	0.043	0.279821
MYSM1	1.31e-05	-0.632118	0.141	0.275	0.281471
SMARCC2	1.32e-05	-0.448938	0.218	0.377	0.283653
CHMP2A	1.33e-05	-0.584973	0.181	0.329	0.28511
ABHD2	1.35e-05	-0.59246	0.158	0.293	0.29012
PAN3	1.35e-05	-0.513987	0.28	0.438	0.290171
NUP133	1.4e-05	-0.639411	0.096	0.21	0.299268
XRN2	1.48e-05	-0.436544	0.316	0.49	0.31649
POU2F1	1.49e-05	-0.917709	0.105	0.217	0.318796
KPNA1	1.49e-05	-0.649425	0.121	0.246	0.320641
S100PBP	1.51e-05	-1.12593	0.054	0.146	0.322852
ST6GAL1	1.52e-05	-0.542305	0.172	0.314	0.32509
ZMYM2	1.52e-05	-0.419103	0.285	0.467	0.325919
MAP3K7	1.54e-05	-0.88967	0.085	0.189	0.330421
ECHDC2	1.55e-05	-0.880243	0.088	0.193	0.331736
PSAP	1.55e-05	-0.349023	0.492	0.694	0.332688
SCO2	1.58e-05	2.1203	0.096	0.036	0.338468
IL10RA	1.61e-05	-0.333784	0.395	0.579	0.34582
FAM169A	1.62e-05	-1.09827	0.059	0.155	0.347404
AP3B1	1.63e-05	-0.479103	0.319	0.491	0.349811
SLC25A5	1.63e-05	0.686388	0.568	0.51	0.350225
CTSF	1.65e-05	-3.001	0.008	0.068	0.354199
FAM102B	1.68e-05	1.5732	0.15	0.074	0.359667
STOM	1.7e-05	-0.436986	0.314	0.496	0.364059
AHCTF1	1.71e-05	-0.548575	0.136	0.267	0.3677
GIMAP4	1.72e-05	-0.511839	0.305	0.459	0.367909
LRMP	1.74e-05	-0.625613	0.195	0.332	0.372821
NPIPB5	1.74e-05	-0.909769	0.093	0.199	0.373875
CNOT1	1.74e-05	-0.442351	0.234	0.397	0.374148
PHF11	1.77e-05	-0.420453	0.243	0.408	0.379359
TSPAN5	1.78e-05	-1.13626	0.068	0.166	0.381758
REEP4	1.81e-05	2.20857	0.099	0.038	0.388444
ITCH	1.82e-05	-0.449429	0.379	0.548	0.38964
CHAC1	1.82e-05	6.13281	0.023	0	0.391266
RACK1	1.86e-05	0.175637	0.969	0.986	0.398854
SLCO4C1	1.93e-05	-0.971799	0.054	0.145	0.413725
PDXDC1	1.94e-05	-0.654634	0.189	0.328	0.416257
BTN3A1	1.95e-05	-0.465156	0.291	0.459	0.419182
SMG6	1.99e-05	-0.689091	0.155	0.282	0.427362
RAP1A	2.02e-05	-0.38393	0.438	0.623	0.432997
SCAF11	2.03e-05	-0.355306	0.477	0.678	0.435764
CALHM6	2.06e-05	-2.22235	0.02	0.088	0.441347
NEDD8	2.1e-05	-0.337968	0.359	0.55	0.450379
PRKDC	2.12e-05	-0.419234	0.285	0.458	0.454265
PPP2R5A	2.12e-05	-0.356863	0.251	0.415	0.455715
ARPC3	2.13e-05	-0.264261	0.726	0.871	0.457637
HRAS	2.13e-05	2.56397	0.059	0.015	0.457776
CCM2	2.15e-05	-0.561007	0.172	0.308	0.460382
GOLGA7	2.16e-05	-0.501473	0.218	0.369	0.462711
ASCC3	2.18e-05	-0.519662	0.288	0.452	0.46734
HOOK3	2.19e-05	-0.624858	0.178	0.319	0.470527
TM9SF3	2.21e-05	-0.460951	0.288	0.444	0.474977
CD8B2	2.23e-05	-1.57499	0.02	0.089	0.478263
ATG7	2.23e-05	-0.840248	0.102	0.209	0.479307
SEPTIN2	2.27e-05	-0.454863	0.291	0.46	0.487462
MIATNB	2.27e-05	-1.13766	0.073	0.17	0.487498
RPS6KA1	2.3e-05	-0.509964	0.155	0.287	0.492963
ACTB	2.3e-05	-0.237848	1	0.998	0.493859
TSPYL2	2.32e-05	0.786726	0.401	0.302	0.496713
CD3E	2.35e-05	-0.241507	0.924	0.972	0.503593
FUBP1	2.36e-05	-0.402834	0.35	0.533	0.505423
CASC4	2.45e-05	-0.543994	0.184	0.323	0.524893
BNC2	2.47e-05	-0.82705	0.11	0.219	0.528842
FOXJ3	2.54e-05	-0.515802	0.232	0.385	0.545342
KLF10	2.54e-05	1.41412	0.234	0.151	0.545575
UCP2	2.61e-05	-0.372086	0.435	0.614	0.55983
TUBGCP2	2.61e-05	-0.668225	0.121	0.239	0.560205
SEC62	2.61e-05	-0.428536	0.393	0.563	0.560622
EHBP1	2.61e-05	-0.892934	0.073	0.171	0.560818
ROMO1	2.63e-05	-0.617843	0.215	0.351	0.56328
DENND4C	2.63e-05	-0.575228	0.254	0.406	0.565167
PHACTR4	2.64e-05	-0.615588	0.121	0.24	0.565424
BUD31	2.65e-05	1.09736	0.404	0.345	0.567747
ARHGEF18	2.65e-05	-1.15559	0.054	0.141	0.568606
SHOC2	2.66e-05	-0.400538	0.246	0.397	0.570359
SPOCK2	2.66e-05	-0.387272	0.322	0.486	0.570674
CREBRF	2.67e-05	-0.405939	0.254	0.421	0.572792
PELI2	2.68e-05	-1.11423	0.071	0.165	0.574111
HCFC2	2.71e-05	-1.75914	0.02	0.087	0.580699
LINC00944	2.74e-05	-0.639075	0.155	0.285	0.587044
NIPBL	2.74e-05	-0.391828	0.41	0.592	0.587348
M6PR	2.75e-05	-0.430637	0.294	0.474	0.588831
SPATA2	2.76e-05	2.23916	0.082	0.028	0.59274
PGPEP1	2.83e-05	-1.24925	0.037	0.115	0.60794
PHTF2	2.86e-05	-0.793802	0.11	0.222	0.614444
OAT	2.96e-05	1.41249	0.229	0.151	0.63454
SLC30A9	3e-05	-0.4981	0.147	0.275	0.644557
KIR3DL2	3.01e-05	-0.398614	0.209	0.351	0.645169
CHI3L2	3.02e-05	1.63355	0.153	0.079	0.648163
HIPK2	3.02e-05	-0.639785	0.068	0.162	0.648363
RNF38	3.04e-05	-0.517088	0.243	0.391	0.651527
ZBED5	3.04e-05	-1.77777	0.017	0.082	0.653101
NSMCE4A	3.05e-05	-0.553143	0.107	0.224	0.653601
MRPS2	3.05e-05	1.60128	0.147	0.074	0.654968
KDM4B	3.08e-05	-0.817331	0.068	0.161	0.661681
SUCLA2	3.1e-05	-0.977719	0.096	0.198	0.664616
ATP5IF1	3.14e-05	-0.318879	0.429	0.636	0.672579
MIR29B2CHG	3.16e-05	-1.65757	0.028	0.1	0.677836
TAP1	3.24e-05	0.853744	0.446	0.397	0.694412
SPTAN1	3.29e-05	0.812779	0.497	0.443	0.704855
HLCS	3.29e-05	-1.09394	0.073	0.167	0.706683
SH3BP5	3.3e-05	-0.551847	0.209	0.348	0.706808
PRSS23	3.32e-05	-0.672738	0.153	0.276	0.71164
CHM	3.32e-05	-1.55414	0.042	0.121	0.712506
MAN2A1	3.34e-05	-0.56542	0.22	0.358	0.717374
TMEM131	3.37e-05	-0.564427	0.186	0.325	0.723713
RBMS1	3.4e-05	-0.56138	0.229	0.376	0.729196
ADD1	3.41e-05	-0.367033	0.308	0.479	0.731451
PHF14	3.42e-05	-0.698293	0.127	0.245	0.733246
AP1G1	3.43e-05	-0.447627	0.172	0.306	0.736198
NSMCE2	3.47e-05	-0.636541	0.178	0.307	0.745209
SLC25A26	3.48e-05	-0.554534	0.206	0.348	0.746565
AMD1	3.49e-05	1.06682	0.308	0.226	0.747631
ZBTB38	3.5e-05	-0.192833	0.404	0.605	0.749905
GAB2	3.5e-05	-1.92889	0.011	0.071	0.750955
SEC31A	3.51e-05	-0.417072	0.263	0.416	0.753186
ERC1	3.54e-05	-0.807732	0.116	0.229	0.758977
SNHG14	3.55e-05	-0.866554	0.085	0.187	0.761689
DNAJB6	3.55e-05	0.743143	0.573	0.577	0.76226
SNHG9	3.57e-05	-0.756822	0.107	0.215	0.765606
EEF1D	3.6e-05	0.303992	0.924	0.97	0.771366
SPG11	3.63e-05	-0.60101	0.172	0.3	0.777732
MAML2	3.63e-05	-0.517049	0.257	0.406	0.777837
RB1CC1	3.63e-05	-0.390846	0.331	0.499	0.77962
CDKN1C	3.64e-05	2.8115	0.042	0.007	0.78093
MRPL1	3.7e-05	-0.808039	0.119	0.233	0.79333
MSC-AS1	3.72e-05	-1.0181	0.073	0.168	0.79894
GLCCI1	3.73e-05	1.01662	0.302	0.217	0.800562
RAP1B	3.75e-05	-0.267336	0.709	0.869	0.803331
SASH3	3.8e-05	-0.37657	0.308	0.469	0.815574
MCU	3.8e-05	-1.20413	0.04	0.118	0.816055
CD79B	3.81e-05	-2.18927	0.017	0.079	0.817347
GPR141	3.82e-05	-1.96373	0.014	0.075	0.819856
FYCO1	3.82e-05	-0.756735	0.068	0.162	0.820074
CMTR1	3.92e-05	-0.690802	0.065	0.158	0.84155
MTR	3.96e-05	-0.642453	0.158	0.277	0.849565
MEGF9	3.97e-05	-0.655983	0.093	0.194	0.852197
NPAT	3.99e-05	-0.652844	0.167	0.292	0.854915
SMIM2-AS1	4e-05	4.26634	0.025	0.001	0.857723
PSPC1	4.03e-05	-0.267527	0.26	0.428	0.86536
RALGAPA2	4.07e-05	-0.948514	0.093	0.193	0.872703
BRI3	4.08e-05	1.72165	0.116	0.052	0.874255
FBXO38	4.09e-05	-0.844594	0.065	0.157	0.876949
MIR9-3HG	4.13e-05	-3.22872	0.006	0.058	0.886543
MT-ND6	4.15e-05	-0.397358	0.376	0.55	0.890645
FGL2	4.16e-05	-1.10511	0.023	0.09	0.893111
CDC42SE1	4.19e-05	0.575214	0.627	0.589	0.898224
HNRNPA1	4.19e-05	0.258213	0.873	0.928	0.898574
TCHP	4.22e-05	-0.611094	0.107	0.219	0.905607
SLC9A3R1	4.25e-05	-0.286006	0.534	0.728	0.911889
NR1H2	4.35e-05	0.970118	0.297	0.213	0.933498
GADD45A	4.37e-05	1.71783	0.15	0.079	0.937347
ZNF365	4.39e-05	-3.03112	0.006	0.058	0.942478
ITPKB	4.44e-05	-0.6596	0.181	0.309	0.952079
OSBPL9	4.44e-05	-0.449282	0.192	0.335	0.952276
FBXO3	4.44e-05	-0.595799	0.127	0.245	0.953131
UGP2	4.45e-05	-0.392337	0.153	0.281	0.954747
MEA1	4.47e-05	-0.599156	0.172	0.304	0.958164
PPM1B	4.49e-05	-0.421897	0.263	0.423	0.963104
RAB37	4.51e-05	-0.488079	0.178	0.314	0.967998
SCP2	4.54e-05	-0.424847	0.308	0.472	0.974091
RASSF3	4.54e-05	-0.562458	0.13	0.248	0.97446
SMC1A	4.62e-05	-0.497804	0.184	0.314	0.991139
PTAR1	4.65e-05	-0.532244	0.153	0.28	0.997487
TNKS	4.67e-05	-0.554302	0.184	0.311	1
GIGYF2	4.69e-05	-0.546242	0.13	0.249	1
CXCR2	4.83e-05	-2.55206	0.008	0.063	1
IRF7	4.85e-05	1.34559	0.184	0.106	1
STX10	4.86e-05	-0.737238	0.071	0.165	1
RPL35	4.87e-05	-0.173037	0.944	0.996	1
TPR	4.94e-05	-0.372415	0.444	0.619	1
ARRB1	4.94e-05	-0.926231	0.073	0.167	1
CAP1	4.99e-05	-0.331432	0.607	0.778	1
ENTPD4	5.07e-05	-0.789526	0.119	0.225	1
SBF2	5.09e-05	-0.800439	0.107	0.212	1
UQCRC2	5.13e-05	-0.403423	0.234	0.389	1
PDCD7	5.14e-05	1.23671	0.181	0.103	1
IMMT	5.2e-05	-0.595471	0.124	0.243	1
SLC4A4	5.21e-05	-0.799889	0.133	0.244	1
POLR2L	5.24e-05	-0.410795	0.384	0.561	1
PER2	5.26e-05	1.85496	0.096	0.038	1
NOP53	5.28e-05	0.322595	0.777	0.802	1
NSL1	5.3e-05	-0.756744	0.085	0.181	1
AUTS2	5.32e-05	-0.419556	0.263	0.423	1
NIBAN1	5.38e-05	-0.256665	0.364	0.546	1
ANO6	5.44e-05	-0.722785	0.124	0.239	1
C11orf58	5.45e-05	-0.320796	0.444	0.641	1
C15orf61	5.48e-05	-0.741621	0.079	0.177	1
CFAP97	5.51e-05	-0.780823	0.161	0.278	1
AC008014.1	5.52e-05	-3.10604	0.006	0.057	1
GNPAT	5.66e-05	-0.51718	0.09	0.193	1
RPA1	5.69e-05	-0.647419	0.088	0.189	1
SUMF1	5.7e-05	-0.769313	0.158	0.274	1
MIF4GD	5.72e-05	-0.661095	0.11	0.22	1
SLAMF7	5.81e-05	-0.176613	0.297	0.469	1
STK4	5.82e-05	-0.296602	0.616	0.787	1
GAK	5.82e-05	-0.550025	0.147	0.271	1
ERN1	5.83e-05	-0.514856	0.257	0.407	1
SERGEF	5.83e-05	-0.748215	0.09	0.189	1
CLEC2B	5.84e-05	-0.396661	0.418	0.605	1
AC079781.5	5.88e-05	-0.65279	0.201	0.328	1
RNF13	5.95e-05	-0.507446	0.175	0.301	1
RPL10	5.97e-05	0.148304	1	0.999	1
TMEM67	6e-05	2.71384	0.054	0.014	1
SENP7	6.07e-05	-0.577816	0.175	0.298	1
SPINDOC	6.11e-05	4.08807	0.028	0.002	1
TMEM238	6.11e-05	4.25506	0.028	0.002	1
C2CD5	6.12e-05	-0.951614	0.076	0.17	1
EGR3	6.15e-05	6.3951	0.02	0	1
AC244502.1	6.15e-05	5.50335	0.02	0	1
CRIP2	6.15e-05	5.60762	0.02	0	1
ETV7	6.15e-05	5.53677	0.02	0	1
ICOS	6.18e-05	2.28399	0.096	0.04	1
ATR	6.34e-05	-0.496633	0.223	0.366	1
MFSD14C	6.37e-05	-0.968317	0.068	0.157	1
CENPN	6.37e-05	2.22708	0.073	0.025	1
MICU2	6.45e-05	-0.472322	0.24	0.38	1
ADAM10	6.46e-05	-0.386762	0.316	0.483	1
CHURC1	6.57e-05	-0.428539	0.212	0.354	1
SENP5	6.61e-05	-0.455931	0.184	0.316	1
PET117	6.64e-05	-2.31235	0.017	0.077	1
ILF3	6.73e-05	-0.337136	0.328	0.484	1
PIBF1	6.83e-05	-0.599039	0.164	0.288	1
KIR3DL3	6.84e-05	-2.18871	0.008	0.062	1
PPP1R21	6.9e-05	-0.923789	0.071	0.161	1
PUS7L	6.9e-05	-0.930594	0.065	0.152	1
LLPH	6.94e-05	-0.645337	0.138	0.256	1
ATP5MD	6.98e-05	-0.350428	0.367	0.55	1
PLP2	7e-05	1.09161	0.26	0.181	1
CMC1	7.04e-05	0.439431	0.737	0.714	1
CD164	7.11e-05	-0.273502	0.401	0.595	1
MFF	7.2e-05	-0.444077	0.195	0.334	1
PDAP1	7.28e-05	-0.478488	0.291	0.442	1
KIR3DL1	7.28e-05	-0.194965	0.356	0.546	1
SKAP2	7.31e-05	-0.698237	0.141	0.26	1
NPM1	7.45e-05	0.387214	0.853	0.86	1
STX11	7.46e-05	1.23507	0.22	0.141	1
BIN2	7.51e-05	-0.286166	0.585	0.745	1
DUSP4	7.68e-05	2.1177	0.079	0.028	1
SLC15A4	7.68e-05	-0.811538	0.105	0.207	1
SDHC	7.73e-05	-0.370462	0.192	0.335	1
PGGT1B	7.83e-05	-0.793289	0.073	0.165	1
CSK	7.84e-05	1.10519	0.305	0.226	1
METRN	7.85e-05	3.77987	0.031	0.004	1
HEATR5B	7.89e-05	-0.893768	0.071	0.16	1
PCSK7	7.94e-05	-0.543728	0.254	0.396	1
ZNF512	8.02e-05	-1.09216	0.048	0.126	1
C12orf75	8.03e-05	-0.202044	0.514	0.694	1
RBFOX3	8.05e-05	-2.4103	0.011	0.066	1
ZNF480	8.05e-05	-0.832841	0.045	0.124	1
SBDS	8.07e-05	0.790311	0.525	0.506	1
CLIC1	8.2e-05	-0.263428	0.658	0.843	1
CRTAM	8.23e-05	1.07185	0.336	0.26	1
RBBP4	8.26e-05	-0.277431	0.28	0.455	1
TRPS1	8.28e-05	-0.535133	0.172	0.297	1
ANAPC15	8.31e-05	-0.651402	0.093	0.192	1
SRRM1	8.41e-05	-0.25452	0.588	0.797	1
UBLCP1	8.47e-05	-0.378318	0.167	0.296	1
HIST1H2AH	8.5e-05	-2.2298	0.017	0.075	1
ANKRD12	8.72e-05	-0.246393	0.633	0.837	1
GLG1	8.77e-05	-0.325372	0.398	0.577	1
HLA-DMA	8.83e-05	1.30062	0.203	0.126	1
MGAT5	8.84e-05	-0.602776	0.073	0.166	1
PAX8-AS1	8.95e-05	-3.04671	0.011	0.064	1
DTD1	8.97e-05	-0.588196	0.186	0.308	1
LAMP1	8.99e-05	1.07113	0.302	0.23	1
DBN1	9e-05	-1.11682	0.048	0.126	1
CDV3	9.08e-05	0.849818	0.393	0.328	1
PUM3	9.11e-05	-0.495716	0.15	0.27	1
RESF1	9.12e-05	-0.292582	0.438	0.624	1
USP9X	9.2e-05	-0.362436	0.305	0.472	1
TASOR	9.23e-05	-0.433069	0.249	0.385	1
CIR1	9.27e-05	-0.384332	0.291	0.455	1
TFB1M	9.31e-05	-1.21389	0.04	0.113	1
NAF1	9.32e-05	1.52556	0.13	0.064	1
SLC9A9	9.34e-05	-0.633295	0.181	0.306	1
NUP214	9.4e-05	-0.503939	0.184	0.311	1
LRRC8C	9.4e-05	-0.377968	0.215	0.349	1
PRF1	9.47e-05	-0.288387	0.743	0.855	1
ARHGEF9	9.47e-05	-0.891016	0.09	0.186	1
NDRG3	9.61e-05	-0.676304	0.099	0.199	1
PLK3	9.62e-05	1.81941	0.116	0.056	1
SNX29	9.62e-05	-0.617384	0.107	0.212	1
SRGAP2	9.62e-05	-1.87825	0.006	0.054	1
IFNG-AS1	9.73e-05	2.59721	0.042	0.009	1
TANC2	9.81e-05	-1.28836	0.042	0.116	1
RAB12	9.84e-05	-1.22561	0.037	0.108	1
RAP1GDS1	9.88e-05	-0.453522	0.201	0.337	1
SH3TC1	9.94e-05	2.26335	0.068	0.022	1
THAP6	0.0001	-1.23519	0.037	0.108	1
SNX13	0.0001	-0.82686	0.121	0.223	1
ISCU	0.000101	-0.320871	0.424	0.611	1
ATP5MPL	0.000101	-0.367308	0.342	0.516	1
SNTB1	0.000101	-0.638063	0.172	0.29	1
SMAD3	0.000101	-0.578379	0.093	0.192	1
LINC01138	0.000102	-0.544867	0.186	0.313	1
DAD1	0.000105	-0.401015	0.285	0.437	1
BTG2	0.000106	1.29379	0.52	0.521	1
NUTF2	0.000107	-0.160481	0.186	0.33	1
ENPP4	0.000108	-0.688267	0.09	0.186	1
HSD17B4	0.000108	-1.44722	0.028	0.094	1
SMAD2	0.000109	-0.377741	0.184	0.317	1
WTAP	0.00011	0.649583	0.492	0.463	1
DNAJC11	0.000111	-0.999242	0.048	0.125	1
OSBPL5	0.000111	-0.488318	0.243	0.382	1
SNX6	0.000111	-0.368763	0.359	0.515	1
OST4	0.000111	-0.285132	0.537	0.73	1
ANKRD10	0.000111	-0.550113	0.144	0.26	1
CALR	0.000112	0.517521	0.757	0.752	1
DDX60L	0.000112	-0.576694	0.121	0.229	1
HNRNPA0	0.000113	0.574212	0.59	0.592	1
GOLGA8B	0.000113	-0.912588	0.09	0.183	1
NUDT22	0.000113	-0.532368	0.082	0.178	1
UCHL5	0.000113	-0.427432	0.167	0.293	1
RNF130	0.000114	-1.08057	0.054	0.131	1
FAM117A	0.000115	1.19582	0.285	0.214	1
LINC01891	0.000115	-1.64032	0.014	0.069	1
C9orf85	0.000116	-1.18319	0.048	0.124	1
PRR5L	0.000117	-0.495178	0.201	0.33	1
UPF2	0.000117	-0.5478	0.209	0.329	1
PLAAT3	0.000117	-0.321317	0.254	0.401	1
PCCA	0.000117	-0.889962	0.088	0.181	1
CHCHD2	0.000118	0.354128	0.825	0.865	1
SLC35C2	0.000118	-0.809263	0.102	0.2	1
SFPQ	0.000118	0.543774	0.715	0.734	1
MRI1	0.000118	-1.72506	0.025	0.088	1
G2E3	0.000119	-0.588743	0.161	0.28	1
CNBP	0.000119	0.39392	0.785	0.814	1
ARHGAP1	0.000121	-0.664737	0.085	0.178	1
TSC22D2	0.000121	1.10023	0.268	0.192	1
MAPK1	0.000122	-0.361328	0.331	0.489	1
GCH1	0.000122	1.00781	0.254	0.172	1
AMBRA1	0.000123	-0.459542	0.136	0.25	1
TYW3	0.000124	-1.03137	0.045	0.119	1
WDR45	0.000124	-0.35139	0.133	0.25	1
NAE1	0.000125	-0.564649	0.147	0.261	1
ORC3	0.000126	-0.961672	0.059	0.141	1
HDHD2	0.000127	-0.989241	0.051	0.129	1
CASC3	0.000128	-0.6336	0.164	0.282	1
DENR	0.000128	-0.606583	0.15	0.262	1
SMARCE1	0.000128	-0.407425	0.243	0.387	1
SNHG25	0.000129	-0.781013	0.105	0.203	1
PARN	0.000129	-0.548617	0.13	0.241	1
COMMD1	0.00013	-0.524917	0.181	0.306	1
AL450992.3	0.00013	4.50556	0.023	0.001	1
AC136475.3	0.00013	4.95307	0.023	0.001	1
ITPRIP	0.000133	-0.172969	0.232	0.38	1
RNPC3	0.000133	-0.522231	0.195	0.322	1
COPS2	0.000133	-0.268798	0.234	0.389	1
XPO4	0.000133	-0.460902	0.169	0.295	1
PDCD6	0.000134	-0.432496	0.209	0.338	1
DGKE	0.000134	-0.866331	0.059	0.142	1
ERGIC3	0.000135	-0.455546	0.218	0.349	1
PIN4	0.000137	-0.957679	0.076	0.162	1
Z93930.2	0.000137	-1.8579	0.02	0.078	1
APOOL	0.000137	-1.58966	0.02	0.078	1
GK5	0.000138	-0.329636	0.201	0.339	1
ZNF574	0.00014	2.06488	0.082	0.032	1
TERF1	0.000141	-0.321456	0.22	0.366	1
ZNF33B	0.000141	-0.863276	0.045	0.12	1
ZNF875	0.000141	-1.17955	0.045	0.116	1
BRD1	0.000142	-0.533649	0.107	0.209	1
TMEM135	0.000144	-0.581149	0.099	0.197	1
PRKAG2	0.000144	-0.55483	0.13	0.238	1
BCL7B	0.000145	1.13193	0.251	0.176	1
GIT2	0.000146	-0.451364	0.195	0.323	1
AC243829.1	0.000146	-0.966113	0.059	0.14	1
WDR63	0.000147	-2.42401	0.006	0.052	1
AC243960.1	0.00015	-0.476121	0.124	0.231	1
UPF3A	0.000151	-0.385749	0.192	0.321	1
FMNL1	0.000154	0.873432	0.37	0.308	1
SIL1	0.000154	-0.897235	0.059	0.14	1
MGMT	0.000155	-0.648014	0.144	0.254	1
SLC5A3	0.000156	-1.42641	0.028	0.092	1
C22orf34	0.000157	-0.702958	0.071	0.156	1
SNAP23	0.000157	-0.660676	0.13	0.24	1
TOP2B	0.000158	-0.473921	0.229	0.364	1
TTLL3	0.000159	-1.17968	0.031	0.097	1
SMARCC1	0.000161	-0.197902	0.299	0.458	1
ALG6	0.000161	-1.09093	0.031	0.097	1
MARCH6	0.000162	-0.412979	0.22	0.354	1
SPG7	0.000163	-0.501939	0.147	0.261	1
CRBN	0.000163	-0.350614	0.288	0.441	1
TMEM258	0.000165	-0.432042	0.342	0.485	1
MRFAP1L1	0.000165	-0.398341	0.161	0.288	1
CTDNEP1	0.000166	1.03965	0.209	0.134	1
CHN2	0.000167	-1.33861	0.025	0.087	1
TRBC2	0.000167	-0.27216	0.709	0.832	1
TMEM179B	0.000168	-0.614594	0.153	0.265	1
ZNF254	0.000169	-1.23607	0.054	0.127	1
SPECC1L	0.000169	-0.392954	0.119	0.226	1
IRF1	0.000169	0.526164	0.822	0.865	1
PIK3CA	0.00017	-0.595336	0.093	0.188	1
AL365295.1	0.000171	-1.53259	0.028	0.09	1
SRPRA	0.000172	-0.385045	0.328	0.484	1
PRKAR1A	0.000175	-0.518304	0.105	0.207	1
LINC01184	0.000176	-0.942152	0.059	0.137	1
FBXO34	0.000176	-0.462952	0.144	0.256	1
CCSER2	0.000177	-0.261343	0.551	0.722	1
SRP14	0.000177	-0.187883	0.808	0.918	1
TRA2B	0.000177	-0.214628	0.48	0.676	1
KIFAP3	0.000178	-0.420279	0.181	0.307	1
TAF1	0.000179	-0.418828	0.124	0.229	1
SDAD1	0.00018	-0.38318	0.169	0.291	1
IKZF1	0.00018	-0.259018	0.455	0.661	1
ZFAT	0.00018	-1.61943	0.023	0.082	1
RPL10A	0.000186	-0.150093	0.929	0.988	1
SYK	0.000189	-4.7723	0	0.038	1
ADAMTS10	0.00019	-1.66876	0.025	0.085	1
LARS	0.00019	-0.532604	0.138	0.25	1
IFITM1	0.00019	-0.2667	0.876	0.943	1
IFIT3	0.00019	2.19029	0.079	0.031	1
CASK	0.000191	-0.702409	0.133	0.234	1
PDIA4	0.000192	-0.51889	0.164	0.281	1
MED23	0.000192	-0.527958	0.155	0.27	1
HDAC9	0.000194	-1.29783	0.028	0.09	1
HES4	0.000194	4.48736	0.025	0.002	1
XRCC4	0.000196	-1.43277	0.023	0.08	1
SAT1	0.000196	0.788054	0.548	0.537	1
LINC01550	0.000197	-1.54516	0.017	0.072	1
ZSWIM4	0.000198	3.84991	0.025	0.002	1
FSCN1	0.0002	3.45293	0.025	0.002	1
IRF2BPL	0.000202	2.1095	0.088	0.037	1
TMEM87B	0.000202	-0.54185	0.102	0.2	1
PRSS21	0.000202	3.04968	0.025	0.002	1
COX10-AS1	0.000203	-1.65857	0.028	0.089	1
TSHZ1	0.000204	-0.852341	0.085	0.172	1
ATG16L1	0.000205	-0.737697	0.121	0.219	1
ELP5	0.000205	1.14322	0.172	0.103	1
AC011476.3	0.000207	-1.0081	0.079	0.162	1
CLSTN1	0.000207	-0.479011	0.141	0.251	1
RPS3A	0.000208	-0.131001	0.986	0.999	1
LINC01609	0.000209	5.3752	0.017	0	1
FAM222A	0.000209	6.01862	0.017	0	1
AC090971.2	0.000209	5.60888	0.017	0	1
SRSF5	0.000212	0.418381	0.782	0.865	1
CHMP6	0.000212	-0.926285	0.056	0.131	1
TAF4B	0.000213	2.23589	0.065	0.022	1
PPP1R14B	0.000214	1.28615	0.093	0.04	1
MON2	0.000217	-0.403985	0.285	0.431	1
KDM3B	0.000217	-0.518798	0.105	0.2	1
ZNF394	0.000219	0.804147	0.367	0.309	1
LIPA	0.00022	-0.548004	0.127	0.229	1
TBC1D14	0.000221	-0.909163	0.082	0.167	1
PPP1R7	0.000221	-0.534758	0.198	0.316	1
CEBPZOS	0.000222	-0.696635	0.107	0.2	1
GOLGA1	0.000222	-0.630073	0.065	0.147	1
CLN3	0.000224	-0.547554	0.093	0.187	1
NRDE2	0.000226	-0.903408	0.09	0.177	1
SAP130	0.000227	-0.858771	0.071	0.153	1
ARIH1	0.000229	-0.325444	0.381	0.568	1
TMEM131L	0.000231	-0.5428	0.155	0.266	1
AKIRIN1	0.000233	0.953383	0.308	0.234	1
AQR	0.000235	-0.496924	0.153	0.267	1
PLEKHA1	0.000235	-0.467871	0.203	0.329	1
GLO1	0.000235	-0.564338	0.175	0.292	1
AF165147.1	0.000237	-0.873388	0.144	0.24	1
ANP32B	0.000238	-0.239001	0.432	0.601	1
NMT2	0.000239	-1.04477	0.045	0.115	1
ZNF600	0.000241	-0.656173	0.147	0.254	1
AGO4	0.000241	-1.13201	0.056	0.13	1
SOS2	0.000243	-0.484284	0.15	0.259	1
ZBTB49	0.000244	-0.861438	0.054	0.129	1
NKD1	0.000245	3.26811	0.028	0.004	1
NRBF2	0.000247	1.45527	0.175	0.109	1
SLC16A3	0.000249	1.89756	0.082	0.033	1
AC068587.4	0.00025	-0.63984	0.102	0.194	1
CAPRIN2	0.00025	-1.09885	0.051	0.124	1
NUP107	0.000251	-0.758492	0.09	0.178	1
DENND1B	0.000253	-0.504333	0.229	0.349	1
EML2	0.000256	-0.858833	0.054	0.129	1
AP2B1	0.000257	-0.405865	0.271	0.415	1
MAPK8IP3	0.000257	-0.69329	0.079	0.165	1
VRK1	0.000259	-0.674005	0.076	0.161	1
CBX3	0.00026	-0.335945	0.314	0.483	1
MAN2C1	0.00026	-0.819199	0.068	0.147	1
AC058791.1	0.000262	3.69233	0.031	0.005	1
FGGY	0.000263	-1.23223	0.045	0.114	1
PGK1	0.000265	0.391372	0.641	0.624	1
INSYN2B	0.000266	-1.9605	0.014	0.064	1
CPT1A	0.000266	-0.520994	0.11	0.208	1
PTPN22	0.00027	0.675395	0.458	0.408	1
SLC16A7	0.00027	-0.545827	0.212	0.337	1
PRR13	0.000273	-0.20815	0.404	0.577	1
RAB2A	0.000277	-0.248075	0.446	0.627	1
SIAH2	0.000278	1.18343	0.189	0.123	1
SP140L	0.000279	-0.515662	0.181	0.3	1
EPB41L4A	0.000279	1.05444	0.167	0.097	1
ZNF76	0.000282	-0.524744	0.065	0.146	1
HUWE1	0.000284	-0.445997	0.266	0.403	1
LAIR2	0.000286	-0.883299	0.051	0.123	1
RAD51-AS1	0.000289	-1.37201	0.034	0.097	1
KDM2A	0.000291	0.646357	0.486	0.462	1
BRAP	0.000293	-0.821697	0.082	0.167	1
ERLEC1	0.000293	-0.366452	0.172	0.291	1
CEP192	0.000298	-0.795919	0.11	0.203	1
TAF2	0.000299	-0.772074	0.127	0.225	1
MGAT1	0.000299	1.1057	0.24	0.171	1
RUNX3	0.0003	0.526912	0.664	0.681	1
ZNF638	0.000301	-0.394858	0.297	0.429	1
PPP1R12B	0.000302	-0.815159	0.079	0.161	1
SLC25A13	0.000302	-0.815736	0.068	0.149	1
PTPN12	0.000303	-0.430698	0.186	0.307	1
PACS1	0.000304	-0.432298	0.251	0.392	1
MSL2	0.000304	-0.421817	0.186	0.302	1
CD8A	0.000308	-0.211606	0.867	0.953	1
MLLT10	0.000309	-0.381479	0.189	0.314	1
AC093916.1	0.000309	-5.45286	0	0.036	1
TRMT11	0.00031	-0.632769	0.079	0.165	1
EIF4A2	0.00031	0.512083	0.596	0.598	1
DCAF8	0.00031	-0.47237	0.13	0.233	1
CHD3	0.000311	-0.349329	0.215	0.342	1
WAC	0.000312	-0.27421	0.404	0.567	1
HMGN3	0.000314	-0.407304	0.35	0.511	1
HIST1H2BG	0.000314	-3.54538	0.003	0.042	1
GRK6	0.000316	1.30784	0.218	0.152	1
GRB2	0.000317	-0.256458	0.384	0.569	1
CTSO	0.000318	-0.957998	0.056	0.129	1
DENND3	0.000318	-0.291504	0.107	0.207	1
JAKMIP2	0.000319	-0.571266	0.184	0.296	1
KRCC1	0.000324	-0.716716	0.071	0.151	1
MT1E	0.000325	-0.690665	0.048	0.118	1
UBR5	0.000325	-0.376473	0.229	0.366	1
CHD6	0.000329	-0.397776	0.274	0.412	1
SLA	0.000332	0.845017	0.517	0.502	1
FLOT2	0.000334	-0.363302	0.212	0.345	1
RALGDS	0.000334	0.93178	0.345	0.288	1
SLC35F5	0.000337	-0.717666	0.065	0.144	1
PRMT3	0.000337	-1.0172	0.04	0.105	1
TLE4	0.00034	-0.471348	0.274	0.412	1
CAPZB	0.000345	-0.248289	0.661	0.806	1
ABCF1	0.000345	-0.421472	0.234	0.37	1
RGS19	0.000347	-0.434922	0.192	0.312	1
NAPB	0.00035	-2.05369	0.014	0.063	1
SLC35E2A	0.000351	-2.08829	0.014	0.063	1
NSG1	0.000352	1.71311	0.068	0.025	1
WDR43	0.000353	-0.478036	0.184	0.3	1
NUTM2B-AS1	0.000356	-0.372466	0.158	0.274	1
HEATR1	0.000357	-0.532426	0.107	0.203	1
AK9	0.000359	-0.966068	0.048	0.116	1
AKAP7	0.000361	-0.96589	0.045	0.113	1
SMC5	0.000362	-0.276352	0.28	0.427	1
HNRNPD	0.000362	-0.235084	0.494	0.675	1
PDE4D	0.000362	-0.28503	0.48	0.645	1
SLF2	0.000366624	-0.684029	0.071	0.152	1
SPIDR	0.000368	-0.37451	0.215	0.337	1
FAM217B	0.000369	-0.929892	0.051	0.121	1
CD8B	0.000371	-0.223419	0.709	0.853	1
AGTRAP	0.000372	-0.368948	0.209	0.334	1
DDIT4-AS1	0.000373	2.38099	0.048	0.014	1
FBXO45	0.000374	2.08656	0.048	0.014	1
UBE2L3	0.000376	-0.310766	0.347	0.515	1
CBR4	0.000376	-1.22448	0.04	0.103	1
GBP1	0.000378	1.25335	0.215	0.147	1
UQCRFS1	0.00038	0.666173	0.472	0.432	1
FNIP2	0.000381	-1.63661	0.031	0.089	1
LINC02446	0.000384	0.991031	0.234	0.161	1
TTC1	0.000387	-0.512402	0.195	0.307	1
MYO5A	0.000389	-0.423647	0.243	0.376	1
MYO9A	0.000389	-0.558933	0.15	0.255	1
AVL9	0.000389	-0.684329	0.138	0.24	1
RPS7	0.000389	0.139519	0.992	0.999	1
HLA-DRB5	0.00039	1.30977	0.381	0.338	1
SUSD6	0.000392	-0.758489	0.124	0.22	1
RNF144A	0.000393	-1.05701	0.071	0.146	1
AC018742.1	0.000395	-5.17201	0	0.035	1
CERS5	0.000396	-0.730944	0.062	0.137	1
DPP9	0.000399	-0.474728	0.167	0.281	1
SUSD1	0.0004	-0.810514	0.088	0.172	1
SPCS1	0.0004	-0.295388	0.427	0.609	1
DYM	0.000404	-0.370354	0.268	0.411	1
INSIG1	0.000405	1.11068	0.291	0.226	1
GLI4	0.000406	-1.48401	0.017	0.068	1
CEP120	0.000406	-0.320515	0.184	0.3	1
POLR2J	0.000408	-0.550854	0.102	0.194	1
LINC00513	0.000411	1.93076	0.102	0.05	1
CLYBL	0.000415	-1.55701	0.028	0.085	1
CREM	0.000416	0.845761	0.404	0.354	1
SEC24B	0.000417	-0.417341	0.206	0.33	1
RDH11	0.000417	-0.560066	0.073	0.155	1
EPDR1	0.000418	-2.21727	0.008	0.052	1
C1RL	0.000418	-1.36967	0.028	0.085	1
BCR	0.00042	-0.32826	0.155	0.261	1
S100A10	0.000429	0.416475	0.814	0.856	1
YTHDC2	0.000431	-0.583424	0.138	0.24	1
STARD10	0.000432	4.31636	0.02	0.001	1
ALOX5AP	0.000434	-0.380506	0.116	0.214	1
SERF2	0.000436	-0.157051	0.915	0.968	1
GOLGA4	0.000436	-0.259668	0.435	0.604	1
OSR2	0.000437	4.08076	0.02	0.001	1
TMEM63A	0.000438	-0.695842	0.059	0.131	1
CUL5	0.000438	-0.394078	0.189	0.308	1
SEL1L	0.000438	-0.437794	0.169	0.283	1
PIAS1	0.000441	-0.332141	0.387	0.55	1
CALCOCO1	0.000444	-0.344346	0.124	0.226	1
PTEN	0.000446	-0.301272	0.212	0.337	1
NT5C3B	0.000448	-1.34925	0.023	0.077	1
AL390957.1	0.000452	-1.4696	0.014	0.062	1
LMAN1	0.000455	-0.396481	0.243	0.374	1
CSNK1G2	0.000456	1.07993	0.215	0.147	1
PTK2B	0.000466	-0.444507	0.246	0.371	1
GPD2	0.000471	-1.03611	0.054	0.121	1
TSG101	0.000472	-0.496893	0.147	0.251	1
SFI1	0.000476	-0.435177	0.127	0.223	1
PSMA3-AS1	0.000481	-0.494146	0.138	0.241	1
TMEM241	0.000482	-1.64667	0.017	0.067	1
ZNF766	0.000484	-0.614115	0.099	0.186	1
C11orf98	0.00049	-1.69093	0.011	0.057	1
ATF4	0.000492	0.644201	0.362	0.291	1
SFXN1	0.000497	-0.523581	0.169	0.278	1
MXRA7	0.000498	1.54844	0.119	0.063	1
LRRFIP1	0.000501	0.420395	0.732	0.761	1
EXOC6	0.000501	-0.542869	0.127	0.222	1
LINC00861	0.000503	-0.273652	0.263	0.396	1
CST7	0.000505	0.196062	0.992	0.99	1
LAMTOR2	0.000505	-0.503336	0.127	0.225	1
FBXO44	0.000505	-0.697976	0.068	0.145	1
GLRX	0.000507	-0.748288	0.079	0.158	1
PXYLP1	0.000508	-1.45377	0.017	0.067	1
RCAN2	0.000515	-3.42678	0.003	0.04	1
HOTAIRM1	0.000516	-0.536429	0.13	0.228	1
GLA	0.000519	1.8693	0.124	0.068	1
DOP1A	0.000524	-0.660907	0.099	0.186	1
CKAP2	0.000532	1.31016	0.138	0.078	1
SLAIN2	0.000533	-0.322181	0.201	0.325	1
RASSF4	0.000544	-1.78039	0.017	0.066	1
UAP1	0.000545	1.2574	0.26	0.199	1
ARPC2	0.000546	-0.182401	0.887	0.967	1
TMEM230	0.000547	-0.362481	0.282	0.432	1
SNHG17	0.000547	1.13664	0.203	0.141	1
ITGB2-AS1	0.000549	-0.339684	0.181	0.3	1
PRRC2B	0.000555	-0.359062	0.274	0.411	1
LINC01422	0.000556	-2.02297	0.011	0.056	1
LAT2	0.000558	-0.214129	0.059	0.134	1
CLTA	0.000558	0.797926	0.305	0.235	1
SLC39A10	0.000559	-0.535039	0.15	0.255	1
PABPN1	0.000564	0.909233	0.274	0.205	1
YBX1	0.000566	0.368621	0.811	0.825	1
RPLP0	0.000567	0.210926	0.98	0.984	1
SNRPD2	0.00057	-0.235607	0.545	0.729	1
SRSF6	0.000575	1.20081	0.206	0.137	1
TDP1	0.000577	-0.711271	0.056	0.127	1
NIPAL2	0.00058	-1.35807	0.02	0.071	1
EAPP	0.000583	-0.245205	0.288	0.438	1
AP4S1	0.000584	-1.75289	0.014	0.061	1
CPEB4	0.000585	-1.01851	0.051	0.118	1
TNRC6C	0.000586	-0.527763	0.201	0.309	1
MFSD11	0.000588	1.30366	0.184	0.12	1
PRKCQ-AS1	0.000591	-0.402429	0.107	0.202	1
TMEM14C	0.000595	-2.91611	0.006	0.045	1
RPL6	0.000596	-0.108427	0.997	0.999	1
TRERF1	0.000597	-0.316082	0.246	0.373	1
CLINT1	0.000597	-0.474891	0.206	0.323	1
TENM1	0.0006	-1.61891	0.023	0.074	1
KIAA0586	0.000606	-0.900874	0.09	0.171	1
GMPS	0.000609	-0.3911	0.13	0.229	1
TCTA	0.000611	-0.694569	0.079	0.158	1
ZFAND5	0.000616	0.8835	0.367	0.316	1
SPOPL	0.000617	-0.642403	0.099	0.182	1
SUPT16H	0.000626	-0.419759	0.243	0.369	1
TTC3	0.000627	-0.404545	0.311	0.444	1
HSPA2	0.000627	3.65833	0.023	0.002	1
PPP1R35	0.00063	1.14587	0.184	0.12	1
TPK1	0.000633	-0.77087	0.085	0.163	1
WWP2	0.000634	-0.486535	0.155	0.257	1
RAB8B	0.000635	-0.191277	0.458	0.624	1
RAB3GAP2	0.000635	-0.401979	0.161	0.269	1
SND1	0.000636	-0.390192	0.282	0.413	1
AKIRIN2	0.000638	0.926729	0.322	0.27	1
PRR7	0.00064	1.5875	0.158	0.099	1
ZNF532	0.000646	-4.54063	0	0.032	1
ZNF611	0.000646	-0.927129	0.09	0.17	1
NLK	0.000652	-1.09519	0.042	0.104	1
TGOLN2	0.000652	-0.292668	0.362	0.525	1
GYS1	0.000655	-2.2868	0.011	0.054	1
SCD5	0.000655	-0.901206	0.025	0.079	1
FBXW2	0.000662	-0.407298	0.119	0.214	1
PPIH	0.000662	-0.358132	0.167	0.276	1
CBX1	0.000664	-0.603104	0.071	0.147	1
APOBEC3G	0.000665	0.694735	0.477	0.442	1
PEX2	0.000667	-0.602329	0.088	0.172	1
CYTH4	0.000675	-0.366107	0.178	0.288	1
BX284668.5	0.000675	-3.12123	0.003	0.038	1
MTAP	0.000677	-0.579818	0.093	0.178	1
ARHGEF6	0.000681	-0.475816	0.178	0.281	1
MANBA	0.000685	-0.732853	0.088	0.167	1
AC127502.2	0.000685	-2.54981	0.003	0.038	1
PGM1	0.000687	-0.879211	0.054	0.121	1
NBPF19	0.000691	-0.721162	0.073	0.15	1
GPALPP1	0.000693	-0.849164	0.059	0.129	1
KCTD20	0.000694	-0.426686	0.136	0.234	1
IL10RB	0.000696	-1.04309	0.051	0.116	1
ABCC4	0.000697	-0.928326	0.048	0.111	1
NF1	0.0007	-0.508087	0.127	0.218	1
RBM23	0.000702	-0.451177	0.141	0.241	1
SUGP2	0.000703	-0.480399	0.11	0.203	1
ORAI1	0.000708	0.930508	0.387	0.36	1
FNDC3A	0.000709	-0.399171	0.237	0.356	1
MBTD1	0.00071	-0.7241	0.076	0.152	1
GARS-DT	0.000716	-0.594507	0.09	0.173	1
PRRG3	0.000716	5.30048	0.014	0	1
AC018647.3	0.000716	4.75927	0.014	0	1
PHLDA2	0.000716	5.5695	0.014	0	1
ZBTB42	0.000716	5.43321	0.014	0	1
ASIP	0.000716	5.23711	0.014	0	1
HBA2	0.000716	5.01165	0.014	0	1
ANKRA2	0.000718	-0.706664	0.079	0.155	1
SEC24D	0.000718	-0.562184	0.093	0.176	1
CUBN	0.00072	-1.16608	0.034	0.092	1
SLAIN1	0.000728	-1.08488	0.045	0.108	1
VAMP1	0.00073	-1.14393	0.037	0.095	1
NFIA	0.00073	-1.46966	0.031	0.087	1
MARCH8	0.000731	-0.709791	0.096	0.178	1
GPATCH2L	0.000733	-0.599135	0.099	0.184	1
MPPE1	0.000735	-0.522092	0.141	0.24	1
HIST1H2AE	0.00074	-1.2307	0.034	0.09	1
MAFG	0.00074	3.19706	0.031	0.006	1
ENPP5	0.000742	-1.54211	0.017	0.064	1
LONP2	0.000743	-0.299437	0.251	0.382	1
GPR183	0.000747	1.55741	0.099	0.048	1
KLC1	0.000747	-0.520143	0.198	0.304	1
TMEM35B	0.000751	-0.464623	0.119	0.214	1
OSTF1	0.000756	-0.292787	0.362	0.512	1
PHF1	0.000758	0.887392	0.268	0.202	1
PITHD1	0.00076	1.06614	0.285	0.229	1
NAB2	0.000761	3.22722	0.028	0.005	1
PCMTD1	0.000763	-0.36175	0.206	0.329	1
RFX7	0.000763	-0.451526	0.121	0.212	1
RTTN	0.000767	-0.966666	0.073	0.145	1
RSF1	0.000774	-0.151714	0.381	0.569	1
LAMTOR4	0.000783	-0.244574	0.395	0.569	1
SCAF4	0.000787	-0.183074	0.215	0.344	1
DOCK8	0.000791	-0.140069	0.427	0.615	1
SPAG9	0.000792	-0.323472	0.22	0.349	1
APOBR	0.000796	-0.72932	0.065	0.135	1
LARP4	0.000799	-0.655357	0.096	0.178	1
XRN1	0.000799	-0.266333	0.444	0.621	1
BMERB1	0.000801	-1.11897	0.042	0.103	1
WDR11	0.000802	-0.60983	0.073	0.149	1
ALMS1	0.00081	-0.631172	0.102	0.184	1
ABCA5	0.000813	-0.73848	0.096	0.177	1
NDUFB1	0.000816	-0.58717	0.144	0.238	1
ACSL4	0.000817	-0.556296	0.099	0.183	1
LINC00486	0.000821	1.41958	0.161	0.103	1
HSDL2	0.000821	-1.20331	0.04	0.098	1
TNFRSF1A	0.000822	-0.913054	0.054	0.119	1
IRF2	0.000823	-0.460314	0.195	0.302	1
C11orf21	0.000823	-0.415478	0.147	0.249	1
C1orf162	0.000827	-2.23391	0.02	0.067	1
JPT1	0.000828	0.734811	0.37	0.317	1
PALLD	0.000828	-3.42311	0.003	0.037	1
PIK3CB	0.000829	-1.24362	0.04	0.098	1
PCBD2	0.000833	-1.24379	0.034	0.09	1
RBM33	0.000833	-0.401708	0.35	0.486	1
POLR2B	0.000835	-0.293097	0.215	0.337	1
PCF11	0.000835	-0.441173	0.181	0.287	1
CD37	0.000841	-0.207675	0.718	0.86	1
HECTD4	0.000845	-0.460892	0.141	0.238	1
IL18BP	0.00085	-0.374294	0.085	0.165	1
R3HDM1	0.00085	-0.41666	0.15	0.251	1
ARMCX3	0.000852	1.1727	0.178	0.115	1
AC015849.1	0.000857	2.19809	0.105	0.054	1
SGPP1	0.000859	-0.879837	0.048	0.111	1
CRLF3	0.00086	-0.359791	0.181	0.29	1
WNK1	0.000861	-0.202819	0.384	0.55	1
GRASP	0.00087	2.59169	0.054	0.019	1
WIPF1	0.000872	-0.305014	0.613	0.76	1
ARFGAP3	0.000872	-0.293516	0.172	0.281	1
EEFSEC	0.000872	-0.530342	0.119	0.209	1
LFNG	0.000873	2.21016	0.045	0.014	1
ZNF700	0.000873	-1.04308	0.042	0.103	1
SLC12A7	0.000878	1.48845	0.079	0.035	1
MIGA1	0.000881	-0.525746	0.105	0.192	1
CPSF6	0.000884	-0.246967	0.249	0.382	1
RBL1	0.000886	-0.49088	0.11	0.196	1
KCTD2	0.000891	2.19774	0.045	0.014	1
GMDS-DT	0.000891	-0.536605	0.113	0.198	1
DNAJC1	0.000892	-0.2668	0.401	0.563	1
COPZ1	0.000897	-0.270013	0.153	0.259	1
SMIM27	0.000898	-0.590779	0.076	0.151	1
PCMTD2	0.000899	-0.797411	0.054	0.119	1
SLC30A6	0.000901	-1.21852	0.028	0.08	1
CDKN2C	0.000903	-2.11435	0.008	0.048	1
HLA-DPA1	0.000906	0.595509	0.678	0.694	1
DNAJC8	0.000912	-0.332766	0.373	0.527	1
HDLBP	0.000912	-0.496191	0.116	0.205	1
DNAJC7	0.000917	-0.263853	0.209	0.333	1
BTRC	0.000924	-0.567017	0.088	0.167	1
DCAF5	0.000929	-0.230614	0.249	0.382	1
COMMD10	0.000929	-0.411287	0.206	0.317	1
AC068724.3	0.00093	-0.991891	0.034	0.089	1
TRAPPC6A	0.000931	-0.386384	0.141	0.238	1
CLASP2	0.000932	-0.292725	0.215	0.337	1
SETD4	0.000937	-1.27867	0.014	0.058	1
HADHA	0.000937	-0.318019	0.271	0.406	1
ATP10D	0.000942	-0.729247	0.034	0.09	1
ATP6V1F	0.000951	-0.265623	0.274	0.411	1
CPNE3	0.000955	-0.395258	0.169	0.277	1
MASTL	0.000957	-1.56272	0.011	0.053	1
MT1X	0.000962	-0.519502	0.124	0.213	1
HIST1H3D	0.000967	-0.44436	0.113	0.199	1
PA2G4	0.00097	-0.290346	0.333	0.489	1
CPEB2	0.00097	1.4434	0.096	0.047	1
ERVK3-1	0.000972	0.887282	0.316	0.265	1
EIF2AK1	0.000975	-0.339109	0.263	0.392	1
C2orf68	0.000979	-0.728425	0.048	0.111	1
ARRDC5	0.000981	-2.77161	0.006	0.042	1
WWP1	0.000989	-0.396847	0.169	0.275	1
ARHGEF12	0.00099	-0.419323	0.062	0.132	1
AL355916.1	0.000992	-1.82187	0.02	0.067	1
TRIM73	0.000992	-1.10973	0.037	0.094	1
SERTAD2	0.000993	1.1938	0.164	0.103	1
STAG1	0.000999	-0.432063	0.314	0.432	1
NCAPD2	0.001	-1.00355	0.048	0.11	1
EXD3	0.00100719	-1.00936	0.034	0.089	1
ANKRD36B	0.00101238	-0.416718	0.147	0.246	1
AAGAB	0.00102003	-0.417604	0.116	0.207	1
CEACAM21	0.00102777	-0.350938	0.068	0.142	1
MAN1A2	0.00102812	-0.337824	0.297	0.431	1
ZCCHC2	0.00102923	-0.702647	0.11	0.191	1
COX6C	0.00103507	-0.19878	0.528	0.7	1
ELMOD3	0.00103513	-1.29619	0.031	0.084	1
LINC02084	0.00104872	-0.433503	0.082	0.158	1
ZC3H18	0.00105174	-0.220068	0.172	0.28	1
AP004608.1	0.00105697	-1.30936	0.006	0.042	1
CRADD	0.00106077	-0.642211	0.107	0.191	1
WDPCP	0.00106142	-0.49616	0.11	0.194	1
CIZ1	0.00106727	-0.51719	0.105	0.189	1
DDOST	0.00106741	-0.181697	0.345	0.502	1
UBE2Q2	0.00107242	-0.479229	0.136	0.228	1
ILF2	0.00107481	0.750264	0.367	0.334	1
AKAP9	0.00107578	-0.306606	0.319	0.464	1
TMEM128	0.00107943	-0.745632	0.042	0.103	1
AADACL2-AS1	0.00108284	-3.31109	0.003	0.036	1
ANKAR	0.001085	-0.907292	0.073	0.144	1
YTHDF2	0.00108575	0.853409	0.333	0.287	1
SNX14	0.00108752	-0.359527	0.164	0.265	1
CRACR2A	0.00109548	-0.527364	0.141	0.234	1
ITGB1BP1	0.00109746	-0.309186	0.198	0.319	1
ST3GAL1	0.00111474	-0.171747	0.229	0.351	1
DPP8	0.00111487	-0.31532	0.175	0.285	1
ADAMTS6	0.00111537	-1.80876	0.014	0.057	1
COA5	0.00112459	-0.612178	0.088	0.166	1
ARAP2	0.0011258	-0.219318	0.404	0.566	1
DENND11	0.00113652	-0.920347	0.048	0.11	1
PSENEN	0.00114155	-0.423018	0.175	0.281	1
SGPL1	0.00114642	-1.0613	0.056	0.12	1
TRNAU1AP	0.00114678	-0.515746	0.073	0.149	1
NOTCH1	0.00115424	-0.754882	0.045	0.106	1
PTMA	0.00115603	0.186625	0.992	1	1
FBXO28	0.0011572	-0.547623	0.107	0.191	1
ZNF483	0.00115774	-1.17782	0.017	0.062	1
A2M	0.00115825	-0.565476	0.155	0.25	1
COPS3	0.00116679	0.935888	0.229	0.165	1
GINM1	0.00116908	-0.435049	0.09	0.168	1
ISG20	0.0011703	0.626903	0.588	0.577	1
SSBP3	0.00117315	-0.579131	0.121	0.212	1
MTLN	0.00117394	-0.508978	0.068	0.139	1
AP2A2	0.0011913	-0.700832	0.071	0.142	1
EIF4B	0.00119249	-0.236226	0.562	0.733	1
PRKD3	0.00119644	-0.536666	0.144	0.236	1
TMC8	0.00120637	-0.382945	0.26	0.386	1
AC012615.1	0.0012074	-0.349675	0.141	0.24	1
CALM1	0.00120964	0.191302	0.98	0.994	1
CCDC65	0.00121381	-1.5115	0.023	0.071	1
CSMD1	0.00121962	2.08865	0.056	0.021	1
MTMR4	0.0012199	-1.11906	0.023	0.071	1
FTO	0.00122266	-0.601764	0.178	0.271	1
GRK5	0.00123168	-0.13559	0.201	0.319	1
PDGFRB	0.0012322	-1.0906	0.014	0.057	1
SAP18	0.0012389	0.433058	0.636	0.677	1
MCAT	0.00124015	2.49867	0.04	0.011	1
CHD8	0.00124357	-0.393877	0.206	0.317	1
THOC2	0.00124438	-0.2417	0.268	0.401	1
MAP7D3	0.00124457	-1.29696	0.028	0.079	1
CHMP2B	0.00124505	-0.546068	0.124	0.214	1
IFI30	0.00124655	1.50172	0.042	0.012	1
CEBPZ	0.0012483	-0.363571	0.322	0.458	1
CREBBP	0.00125264	-0.314717	0.232	0.353	1
ITPR1	0.00125375	-0.334053	0.175	0.287	1
TPI1	0.001254	0.479698	0.621	0.637	1
RPTOR	0.00126031	-0.478565	0.127	0.215	1
AFTPH	0.00126062	-0.431068	0.192	0.293	1
TXNDC16	0.00126628	-1.16043	0.048	0.108	1
MLLT3	0.00127537	-0.455352	0.201	0.303	1
B9D2	0.0012771	1.46278	0.099	0.051	1
NFE2L1	0.00127816	-1.13775	0.042	0.099	1
POC1B-AS1	0.00128258	-2.07323	0.006	0.041	1
RBM43	0.00128673	-1.06846	0.023	0.071	1
RFX3-AS1	0.00128814	-0.561148	0.119	0.202	1
AC008875.2	0.00128833	-2.46326	0.006	0.041	1
RNF167	0.00129226	-0.242763	0.319	0.472	1
CPLANE1	0.0012938	-0.898591	0.059	0.124	1
SQLE	0.00129736	1.40088	0.113	0.062	1
NDUFB2	0.00129819	-0.227249	0.449	0.62	1
RHOT2	0.00129916	-0.402505	0.147	0.249	1
CTBP1-DT	0.00129996	-1.54132	0.02	0.066	1
TOPBP1	0.00130163	-0.459025	0.147	0.239	1
SLC25A32	0.00130558	0.985343	0.285	0.231	1
NCR3	0.00130939	-0.552934	0.119	0.204	1
TGFBR2	0.00131533	-0.292956	0.249	0.373	1
ADIPOR2	0.00131896	-0.349947	0.172	0.274	1
MEI1	0.00132344	-0.227662	0.102	0.187	1
MAPK14	0.0013245	-0.405097	0.136	0.231	1
MINDY3	0.00132487	-0.466203	0.119	0.203	1
KIF5B	0.00133459	0.670857	0.441	0.427	1
CAAP1	0.00133626	-0.554254	0.119	0.204	1
CTSH	0.00133774	-1.77403	0.014	0.056	1
PEAK1	0.00134297	-0.91649	0.054	0.116	1
FKBP3	0.00134964	-0.364993	0.113	0.2	1
AC119673.2	0.00135396	-4.60567	0	0.028	1
MYO3B	0.00135396	-4.9443	0	0.028	1
LSM5	0.00135747	-0.40874	0.133	0.225	1
DHRS7	0.00136388	-0.274515	0.455	0.606	1
LANCL1	0.00136512	-0.75266	0.071	0.137	1
FAM168B	0.0013678	-0.239551	0.121	0.212	1
TDG	0.00137461	-0.363059	0.11	0.193	1
ERRFI1	0.00137481	1.83149	0.068	0.028	1
CACNA2D2	0.00137728	-1.08761	0.023	0.071	1
IP6K2	0.00137993	0.924598	0.234	0.172	1
TAF10	0.00138605	1.13047	0.268	0.218	1
FCHO2	0.00138921	-0.778707	0.042	0.1	1
RNMT	0.00139435	-0.26129	0.302	0.446	1
SLC4A5	0.00139528	-3.03662	0.003	0.035	1
ZRSR2	0.00140008	-0.473411	0.172	0.27	1
TRAF3	0.00140027	-0.401504	0.15	0.248	1
NCOR2	0.00140164	-0.398052	0.121	0.21	1
LTB4R2	0.00140209	-3.00431	0.003	0.035	1
VPS16	0.00140726	-0.173632	0.124	0.218	1
AL139246.5	0.00141968	1.5029	0.136	0.083	1
FBXL5	0.0014274	-0.231909	0.254	0.386	1
CDHR3	0.0014277	-0.907963	0.048	0.108	1
CCDC25	0.00143156	-0.401633	0.133	0.228	1
CCDC184	0.00143392	4.33844	0.017	0.001	1
SLCO4A1	0.00143392	4.44737	0.017	0.001	1
SELENOT	0.00143735	0.679488	0.427	0.401	1
GPAT2	0.00144096	3.51632	0.017	0.001	1
ABCE1	0.00144157	-0.37455	0.167	0.266	1
ABHD17A	0.00144359	0.371588	0.723	0.759	1
RNF11	0.00144678	-0.336255	0.138	0.234	1
RPS27L	0.00144942	-0.318163	0.311	0.441	1
VCP	0.00145429	0.549861	0.534	0.53	1
SEC24C	0.0014564	-0.324699	0.15	0.245	1
CYB561	0.00145754	1.54307	0.09	0.045	1
EIF5B	0.00147256	-0.31114	0.294	0.422	1
PLEKHG1	0.00147313	1.49409	0.056	0.021	1
MAD1L1	0.00148425	-0.213425	0.203	0.322	1
CPSF7	0.00148443	-0.343964	0.096	0.177	1
ZNF880	0.00148809	-0.924886	0.034	0.087	1
MTERF1	0.00149009	-0.812946	0.059	0.123	1
TMED2	0.00149069	-0.236293	0.305	0.452	1
UHRF1BP1	0.0014922	-0.692545	0.042	0.1	1
FLI1	0.00149253	-0.219	0.274	0.406	1
SAMD9	0.00149259	-0.282551	0.203	0.316	1
ERAP1	0.00149625	-0.294661	0.161	0.261	1
CENPC	0.00150228	-0.268476	0.387	0.553	1
AC044849.1	0.00150255	0.921435	0.285	0.223	1
KDM1A	0.0015031	-0.410389	0.113	0.198	1
WDR60	0.00150344	-0.383393	0.093	0.172	1
DDX5	0.00150927	0.216921	0.952	0.988	1
AC008555.4	0.00151031	-0.814151	0.048	0.109	1
METTL2B	0.00151618	-1.37994	0.025	0.073	1
PSMB4	0.00151831	-0.379966	0.243	0.349	1
STX5	0.00153407	1.056	0.212	0.153	1
TEX30	0.00153523	1.90914	0.065	0.027	1
KLHL20	0.00153939	-0.448033	0.155	0.255	1
WASL	0.00154073	-0.558831	0.093	0.171	1
OS9	0.00154554	-0.340222	0.243	0.363	1
TRAPPC8	0.00154584	-0.4162	0.11	0.193	1
SLC20A2	0.00154822	-0.535676	0.068	0.136	1
PRPF38B	0.00156208	0.738311	0.364	0.317	1
NGDN	0.00156268	1.06301	0.285	0.235	1
TMEM11	0.00156319	1.31277	0.147	0.093	1
PGP	0.00156775	1.61887	0.071	0.031	1
MNAT1	0.00157141	-0.515103	0.181	0.281	1
PDK3	0.00157606	-0.422918	0.107	0.189	1
RASSF1	0.00157924	-0.133069	0.381	0.551	1
RO60	0.00157939	-0.221516	0.246	0.38	1
FOXO1	0.00158166	-0.461321	0.246	0.361	1
METTL25	0.00158761	-0.947002	0.034	0.087	1
ATG13	0.00158981	-0.447023	0.136	0.225	1
CCT4	0.0015902	0.676218	0.41	0.375	1
ANKRD11	0.0015975	-0.2426	0.39	0.547	1
SLC46A3	0.00160517	-0.799022	0.034	0.087	1
LIMA1	0.00160736	-0.626321	0.079	0.15	1
NOMO2	0.00161	-1.34545	0.02	0.064	1
MIB1	0.00161275	-0.926201	0.059	0.123	1
ARRDC3-AS1	0.00161532	-0.887031	0.048	0.106	1
PGRMC2	0.00161621	-0.504079	0.138	0.228	1
MAPK6	0.00162233	-0.348982	0.079	0.152	1
DDX46	0.00162912	-0.386915	0.342	0.467	1
ZNF91	0.00163373	-0.354944	0.186	0.296	1
APEH	0.00164877	-0.403689	0.116	0.203	1
ZNF141	0.00164886	-1.16053	0.042	0.098	1
TDRD3	0.00165577	-0.492947	0.09	0.167	1
ZBTB11	0.00167132	-0.377959	0.136	0.225	1
TLE3	0.00167134	1.2471	0.141	0.087	1
SPATA13	0.00167168	-0.27055	0.308	0.433	1
SYTL2	0.00167214	-0.172166	0.325	0.465	1
LAIR1	0.00168013	-0.459977	0.093	0.171	1
CCNT1	0.00168848	-0.372136	0.15	0.246	1
CBX6	0.00168934	-0.861196	0.051	0.111	1
SPTLC1	0.00169146	-0.51561	0.116	0.202	1
SNUPN	0.00170019	-1.49566	0.017	0.059	1
CSTF3	0.00170454	-1.24573	0.028	0.077	1
VEGFB	0.00171466	2.05184	0.045	0.015	1
GANC	0.00171565	-0.889523	0.037	0.089	1
NEMF	0.00171741	-0.182715	0.333	0.48	1
AC022146.2	0.00173334	-4.62293	0	0.027	1
JHY	0.00174648	-1.11329	0.023	0.068	1
DNAJC24	0.00175924	-0.963459	0.045	0.103	1
ZDHHC20	0.0017594	-0.291856	0.251	0.37	1
ZNF83	0.00176241	-0.368822	0.138	0.229	1
SMAP1	0.00177076	-0.22772	0.266	0.394	1
GALC	0.00177527	-0.533718	0.099	0.176	1
WDR20	0.00178228	-0.422204	0.136	0.226	1
COX7B	0.00179624	-0.215455	0.379	0.535	1
NCKAP1L	0.00179654	-0.346587	0.266	0.392	1
HOPX	0.00180226	-0.218965	0.486	0.63	1
MYCBP	0.0018057	-0.800976	0.068	0.132	1
TPRG1	0.00181338	-0.838881	0.102	0.173	1
AC138150.1	0.00181892	-1.30144	0.028	0.077	1
NPIPB4	0.0018348	-0.913072	0.023	0.068	1
CARHSP1	0.00183796	1.55064	0.107	0.059	1
MED31	0.00184007	1.14811	0.124	0.072	1
RHEB	0.00184731	0.890477	0.311	0.261	1
SS18	0.00184946	-0.354606	0.161	0.262	1
UMAD1	0.00186568	-0.488757	0.155	0.249	1
COA1	0.00186591	-0.396236	0.164	0.264	1
THOC1	0.00187164	-0.4872	0.172	0.267	1
[truncated: 8,152 more rows]
