# Supplementary material for: Neuron-reactive KIR+CD8+ T cells display an encephalitogenic transcriptional program in autoimmune encephalitis
Source: Nat Commun. 2025 Sep 29;16:8568. doi: 10.1038/s41467-025-63573-1 (PMC12479921; doi:10.1038/s41467-025-63573-1)
Supplement: Supplementary file 8 — Source Data [file 41467_2025_63573_MOESM8_ESM.xlsx]

## Sheet: Figure 1
Figure 1b
	HD1	HD2	HD3	HD4	HD5	HD6
Ctrl	11.5	5.73	8.55	5.27	4.4	5.45
IFN-γ+ TNFα	210	119	484	32.3	14.8	54.8
Figure 1c
	SFU/million	% IFNg+ CD8+ T cells
EBV	0.095	66.6667	HD1
CMV	7.245	1208.33	HD1
VZV	0	75	HD1
EBV	4.55	2135	HD2
CMV	0.17	35	HD2
VZV	0.69	171.7	HD2
EBV	2.753	791.667	HD3
CMV	0.073	40	HD3
VZV	0.073	31.6667	HD3

## Sheet: Figure 2
Figure 2b
Clonality	HD1	HD2	HD3	HD4	HD5	HD6
ex vivo	0.29	0.35	0.26	0.17	0.45	0.28
D14	0.2	0.27	0.26	0.17	0.32	0.26
Entropy	HD1	HD2	HD3	HD4	HD5	HD6
ex vivo	11.13	10.45	13.21	13.08	8.03	10.67
D14	10.72	10.19	10.1	10.84	8.7	9.21
Figure 2c, ex vivo
HD1		HD2		HD3		HD4		HD5		HD6
TCRb	%	TCRb	%	TCRb	%	TCRb	%	TCRb	%	TCRb	%
hTRBV10-2_CASSESTGVNEQFFG_hTRBJ02-1	4.32216	hTRBV18_CASSPVIPSSPEQFFG_hTRBJ02-1	5.40128	hTRBV28_CASSLRAGGYDTQYFG_hTRBJ02-3	3.46452	hTRBV11-2_CASRVPLTRTGSYNEQFFG_hTRBJ02-1	1.75082	hTRBV28_CASSLLAGNVAEAFFG_hTRBJ01-1	18.8549	hTRBV24_CATSDGYGYTFG_hTRBJ01-2	5.17023
hTRBV12-3_CASSLEVGGYEQYFG_hTRBJ02-7	2.47794	hTRBV05-1_CASNYGGGYEQYFG_hTRBJ02-7	4.17374	hTRBV28_CASSLRTGTGETQYFG_hTRBJ02-5	1.30726	hTRBV10-3_CAIRPRDGFSYEQYFG_hTRBJ02-7	1.49418	hTRBV05-8_CASSSLQGGDEQYFG_hTRBJ02-7	6.95508	hTRBV04-3_CASSQARAARWEQYFG_hTRBJ02-7	2.68598
hTRBV05-6_CASSTDLGGVAYGDEQFFG_hTRBJ02-1	2.33836	hTRBV06-1_CASSTSPLNEQFFG_hTRBJ02-1	2.92293	hTRBV28_CASSLARQNEQYFG_hTRBJ02-7	0.869492	hTRBV05-1_CASSWGGRGMNTEAFFG_hTRBJ01-1	1.33552	hTRBV10-3_CAPPRQGGQYFG_hTRBJ02-7	4.53219	hTRBV11-2_CASRGGTSGGAKTQYFG_hTRBJ02-5	2.39902
hTRBV12-3_CASTRLMNTEAFFG_hTRBJ01-1	1.57376	hTRBV09_CASSEGHGTIDEKLFFG_hTRBJ01-4	2.41134	hTRBV02_CASTRSEQYFG_hTRBJ02-7	0.585482	hTRBV03-1_CASSQLYNEQFFG_hTRBJ02-1	1.19674	hTRBV11-2_CASSSAGYTYNEQFFG_hTRBJ02-1	3.64224	hTRBV06-1_CASATGGITEAFFG_hTRBJ01-1	1.86472
hTRBV10-2_CASSESTGVEAQHFG_hTRBJ01-5	1.51563	hTRBV05-1_CASSPVVAEREDEQFFG_hTRBJ02-1	2.20563	hTRBV09_CASSVTGGDEQFFG_hTRBJ02-1	0.578391	hTRBV05-6_CASSLQYSNQPQHFG_hTRBJ01-5	1.18168	hTRBV28_CASTHDSGRSDTQYFG_hTRBJ02-3	2.87385	hTRBV11-2_CASSLGGITEAFFG_hTRBJ01-1	1.676
hTRBV12-3_CASSGGGGTDTQYFG_hTRBJ02-3	1.47352	hTRBV02_CASSPNRILANTGELFFG_hTRBJ02-2	1.48323	hTRBV05-1_CASSPETNSYEQYFG_hTRBJ02-7	0.573598	hTRBV02_CASSEAHRASNQPQHFG_hTRBJ01-5	1.11377	hTRBV28_CASSRTDIDEQFFG_hTRBJ02-1	1.99808	hTRBV07-8_CASSPTDDYGYTFG_hTRBJ01-2	1.6186
hTRBV06-1_CASSYTADYGYTFG_hTRBJ01-2	1.06246	hTRBV05-1_CASSAQGFNTEAFFG_hTRBJ01-1	1.23373	hTRBV28_CASSLDGGQETQYFG_hTRBJ02-5	0.480622	hTRBV06-2_CASSYSNQPQHFG_hTRBJ01-5	1.07509	hTRBV28_CASSLELAGWDYEQYFG_hTRBJ02-7	1.76891	hTRBV11-2_CASSVGGITEAFFG_hTRBJ01-1	1.44964
hTRBV05-6_CASSFSGGANEQFFG_hTRBJ02-1	0.95928	hTRBV05-5_CASRLAGENEQFFG_hTRBJ02-1	1.17038	hTRBV06-1_CASSEAVHNEQFFG_hTRBJ02-1	0.447101	hTRBV04-2_CASSHTFSSYNEQFFG_hTRBJ02-1	1.03361	hTRBV11-1_CASSLTTGGDEQFFG_hTRBJ02-1	1.74539	hTRBV28_CASTDPGVGLGQYFG_hTRBJ02-7	1.2517
hTRBV06-8_CASSYTADYGYTFG_hTRBJ01-2	0.86742	hTRBV05-1_CASSQIRSGGTEAFFG_hTRBJ01-1	0.978049	hTRBV28_CASSLSGSPYNEQFFG_hTRBJ02-1	0.416578	hTRBV04-1_CASSRTMYQGDEQFFG_hTRBJ02-1	0.65823	hTRBV28_CASRLEVAGAISSEQFFG_hTRBJ02-1	1.64647	hTRBV06-1_CASSEGGVTEAFFG_hTRBJ01-1	1.09099
hTRBV06-5_CASSYTADYGYTFG_hTRBJ01-2	0.820963	hTRBV04-2_CASSLSREVADTQYFG_hTRBJ02-3	0.92052	hTRBV24_CATAHGTGPATEAFFG_hTRBJ01-1	0.336559	hTRBV05-5_CASSLRVNTEAFFG_hTRBJ01-1	0.632582	hTRBV06-1_CASSENLGLTEAFFG_hTRBJ01-1	1.54642	hTRBV04-3_CASSDPYTEAFFG_hTRBJ01-1	1.02371
hTRBV13_CASRASGTEKEAFFG_hTRBJ01-1	0.695433	hTRBV05-6_CASSLTEHANTGELFFG_hTRBJ02-2	0.901926	hTRBV04-1_CASSQGSSGSLDEQYFG_hTRBJ02-7	0.334868	hTRBV10-3_CAISEISRDRQVEDEQYFG_hTRBJ02-7	0.452734	hTRBV28_CASSLEFLAGGSPDTQYFG_hTRBJ02-3	1.49766	hTRBV09_CASSVGGGHYGYTFG_hTRBJ01-2	0.994495
hTRBV06-1_CASSYLGQGYEQYFG_hTRBJ02-7	0.676559	hTRBV06-1_CARTGAPPYEQYVG_hTRBJ02-7	0.891542	hTRBV28_CASSLGESYAYEQYFG_hTRBJ02-7	0.329824	hTRBV02_CASRPQSYEQYFG_hTRBJ02-7	0.396506	hTRBV28_CASRPGNNEQFFG_hTRBJ02-1	1.34346	hTRBV07-2_CASSLDGGGAGYEQYFG_hTRBJ02-7	0.983592
hTRBV04-3_CASSQEGTGGGNQPQHFG_hTRBJ01-5	0.60728	hTRBV05-4_CASSLAPAVDTQYFG_hTRBJ02-3	0.770858	hTRBV20_CSARVEGTAVNEQFFG_hTRBJ02-1	0.320397	hTRBV10-3_CAITSAYTDTQYFG_hTRBJ02-3	0.381917	hTRBV28_CASSLEQGAGEKLFFG_hTRBJ01-4	1.142	hTRBV12-3_CASNVQGVTEAFFG_hTRBJ01-1	0.981605
hTRBV12-3_CASSSVNEAFFG_hTRBJ01-1	0.601064	hTRBV05-6_CASSPTSRGNEQFFG_hTRBJ02-1	0.679151	hTRBV28_CASSLCRQGGCEQFFG_hTRBJ02-1	0.307429	hTRBV19_CASRGGNQPQHFG_hTRBJ01-5	0.378646	hTRBV12-3_CASSVALDEQYFG_hTRBJ02-7	1.12124	hTRBV07-9_CASSHSLGNQPQHFG_hTRBJ01-5	0.9448
hTRBV20_CSARGLAGIRPPTDTQYFG_hTRBJ02-3	0.562676	hTRBV28_CASSLKQDYNEQFFG_hTRBJ02-1	0.625813	hTRBV28_CASSLRSTGNTEAFFG_hTRBJ01-1	0.288407	hTRBV02_CASSDPQVGPTEAFFG_hTRBJ01-1	0.376673	hTRBV02_CASKASGSSSYNEQFFG_hTRBJ02-1	0.925445	hTRBV19_CASSNTGGFDQPQHFG_hTRBJ01-5	0.785356
hTRBV24_CATVGGASTEAFFG_hTRBJ01-1	0.507836	hTRBV07-3_CASSPVVSHGELFFG_hTRBJ02-2	0.624883	hTRBV23_CASSPLQRAPTSYEQYFG_hTRBJ02-7	0.274073	hTRBV05-6_CASSLFRTGYEQYFG_hTRBJ02-7	0.35684	hTRBV14_CASSQVGYTYNEQFFG_hTRBJ02-1	0.914982	hTRBV04-3_CASSQEDSSYNEQFFG_hTRBJ02-1	0.735962
hTRBV10-2_CASSEVATGGGSGETQYFG_hTRBJ02-5	0.478286	hTRBV10-2_CASSDIGQLNTEAFFG_hTRBJ01-1	0.595212	hTRBV27_CASWDLYNEQFFG_hTRBJ02-1	0.274066	hTRBV04-3_CASSPLTSGTDTQYFG_hTRBJ02-3	0.328907	hTRBV05-1_CASSLKFGQRWQYFG_hTRBJ02-7	0.765523	hTRBV05-4_CARRDFQETQYFG_hTRBJ02-5	0.70717
hTRBV06-8_CASSYLGQGYEQYFG_hTRBJ02-7	0.459911	hTRBV07-9_CASSGPTPRLNEKLFFG_hTRBJ01-4	0.5706	hTRBV28_CASSSRQGRIAYGYTFG_hTRBJ01-2	0.271375	hTRBV11-2_CASSVSGGVTDTQYFG_hTRBJ02-3	0.32195	hTRBV02_CASSGGAAYNEQFFG_hTRBJ02-1	0.685859	hTRBV06-2_CASSWVGDPNEQFFG_hTRBJ02-1	0.629164
hTRBV07-9_CASSPDTGYNQPQHFG_hTRBJ01-5	0.457416	hTRBV04-2_CASSPGTEISGELFFG_hTRBJ02-2	0.565778	hTRBV07-2_CASSFWGNGQETQYFG_hTRBJ02-5	0.263636	hTRBV12-5_CASGLPSGRDGNEQFFG_hTRBJ02-1	0.318212	hTRBV05-1_CASSPPSGPYNEQFFG_hTRBJ02-1	0.668545	hTRBV12-3_CASSFSSDGYTFG_hTRBJ01-2	0.61031
hTRBV05-6_CASSLGTGVEAFFG_hTRBJ01-1	0.368023	hTRBV03-1_CASHGPEREQFFG_hTRBJ02-1	0.561933	hTRBV28_CASKWSGAGTEAFFG_hTRBJ01-1	0.260407	hTRBV20_CSARNGNQPQHFG_hTRBJ01-5	0.316395	hTRBV07-2_CASSLGVAGGPENETQYFG_hTRBJ02-5	0.654683	hTRBV02_CASSEVQGMNTEAFFG_hTRBJ01-1	0.576458
hTRBV06-1_CASSELERNEQYFG_hTRBJ02-7	0.360354	hTRBV06-2_CASSFQGPGLALDEQFFG_hTRBJ02-1	0.496115	hTRBV27_CASSLWASGSTDTQYFG_hTRBJ02-3	0.241059	hTRBV15_CATSTPGQAYNEQFFG_hTRBJ02-1	0.297496	hTRBV05-6_CASSLASGGAYEQYFG_hTRBJ02-7	0.580736	hTRBV05-5_CASREEPGPPSSYEQYFG_hTRBJ02-7	0.525739
hTRBV07-6_CASSTSQGSEQYFG_hTRBJ02-7	0.357745	hTRBV27_CASSLSYKQGNYGYTFG_hTRBJ01-2	0.489135	hTRBV02_CASRDRTSGRRGDEQFFG_hTRBJ02-1	0.224957	hTRBV06-1_CASTWSGINEQFFG_hTRBJ02-1	0.292304	hTRBV05-4_CASSSLATSTDTQYFG_hTRBJ02-3	0.572969	hTRBV06-1_CASSEDRGYEQYFG_hTRBJ02-7	0.521643
hTRBV06-5_CASSYLGQGYEQYFG_hTRBJ02-7	0.340111	hTRBV12-3_CASSLGTGYQPQHFG_hTRBJ01-5	0.489056	hTRBV12-3_CASSFRNTGELFFG_hTRBJ02-2	0.220675	hTRBV05-3_CASSWGGRGMNTEAFFG_hTRBJ01-1	0.274548	hTRBV28_CASSPQTAPNEKLFFG_hTRBJ01-4	0.494977	hTRBV09_CASSEEGTAFNEKLFFG_hTRBJ01-4	0.498814
hTRBV05-5_CASSLNSGYTEAFFG_hTRBJ01-1	0.335721	hTRBV29_CSVEGHTGLSTDTQYFG_hTRBJ02-3	0.476277	hTRBV13_CASSLPTSGINNEQFFG_hTRBJ02-1	0.220369	hTRBV06-6_CASSYGVLGQYGYTFG_hTRBJ01-2	0.265047	hTRBV28_CASTRRGFGGYTFG_hTRBJ01-2	0.480576	hTRBV05-4_CASSPWTGGIPDTQYFG_hTRBJ02-3	0.464841
hTRBV02_CASSRAASTDTQYFG_hTRBJ02-3	0.330974	hTRBV07-9_CASSTDRVYEQYFG_hTRBJ02-7	0.455289	hTRBV28_CASSFNAEQYFG_hTRBJ02-7	0.213308	hTRBV05-6_CASSSSPGTQYFG_hTRBJ02-3	0.260478	hTRBV03-1_CASSQEGYTYNEQFFG_hTRBJ02-1	0.383058	hTRBV07-2_CASSLSDYGYTFG_hTRBJ01-2	0.420929
hTRBV05-8_CASSQPFFG_hTRBJ02-1	0.320867	hTRBV09_CASSAPNRHLEQFFG_hTRBJ02-1	0.384822	hTRBV28_CASSTLAGEIGAYNEQFFG_hTRBJ02-1	0.210247	hTRBV07-9_CASSYRAESTEAFFG_hTRBJ01-1	0.257571	hTRBV02_CASATGTGSSPLHFG_hTRBJ01-6	0.362886	hTRBV07-8_CASSLEGIGGLEAFFG_hTRBJ01-1	0.390088
hTRBV12-3_CASSIEGETQYFG_hTRBJ02-5	0.299413	hTRBV06-8_CARTGAPPYEQYVG_hTRBJ02-7	0.351827	hTRBV06-2_CASSYQRGYYEQYFG_hTRBJ02-7	0.191145	hTRBV02_CASSQSDEQFFG_hTRBJ02-1	0.237218	hTRBV05-3_CASSPPSGPYNEQFFG_hTRBJ02-1	0.349671	hTRBV04-3_CASSQEGQGALNEKLFFG_hTRBJ01-4	0.389726
hTRBV07-8_CASSAQPYYGYTFG_hTRBJ01-2	0.292941	hTRBV05-1_CASSLYQGALATNTEAFFG_hTRBJ01-1	0.346847	hTRBV29_CSVSTSGADGYTFG_hTRBJ01-2	0.186003	hTRBV04-3_CASSQGYAAGANVLTFG_hTRBJ02-6	0.219722	hTRBV28_CASSLEEAGVMGDTQYFG_hTRBJ02-3	0.326155	hTRBV19_CASLTGNPYEQYFG_hTRBJ02-7	0.372077
hTRBV06-1_CASSEEGGGGTYEQYFG_hTRBJ02-7	0.286512	hTRBV05-1_CASSFGTNYGYTFG_hTRBJ01-2	0.340876	hTRBV09_CASSATKATNEKLFFG_hTRBJ01-4	0.180455	hTRBV07-3_CASSRVPGGEQYFG_hTRBJ02-7	0.217749	hTRBV05-1_CASSLGGSSEQFFG_hTRBJ02-1	0.311322	hTRBV18_CASAPGNTEAFFG_hTRBJ01-1	0.371174
hTRBV10-2_CASSESPQGGPTDTQYFG_hTRBJ02-3	0.276904	hTRBV29_CSVEDGWRPVTFMNTEAFFG_hTRBJ01-1	0.339773	hTRBV06-6_CASSYEGRGELFFG_hTRBJ02-2	0.177032	hTRBV06-2_CASSVSNQPQHFG_hTRBJ01-5	0.215205	hTRBV15_CATSILAGEEQFFG_hTRBJ02-1	0.286134	hTRBV12-3_CASTPNYSNQPQHFG_hTRBJ01-5	0.366656
hTRBV29_CSVRGGQGLNEQFFG_hTRBJ02-1	0.27287	hTRBV28_CASSLSGPGTYGYTFG_hTRBJ01-2	0.336495	hTRBV28_CASSRDIGLNTEAFFG_hTRBJ01-1	0.174062	hTRBV06-1_CASSEQWADSSGYTFG_hTRBJ01-2	0.206378	hTRBV28_CASRVPGSGGTDTQYFG_hTRBJ02-3	0.280363	hTRBV30_CAWILGGPTDTQYFG_hTRBJ02-3	0.34973
hTRBV10-2_CASSESTGVQPQHFG_hTRBJ01-5	0.234738	hTRBV29_CSVGSGENIQYFG_hTRBJ02-4	0.335171	hTRBV20_CSACLAGGLRHPDTQYFG_hTRBJ02-3	0.172948	hTRBV05-4_CASSAGQGSYEQYFG_hTRBJ02-7	0.192983	hTRBV05-8_CASSSAGYTYNEQFFG_hTRBJ02-1	0.271086	hTRBV06-1_CASSSVTGGESSDTGELFFG_hTRBJ02-2	0.348043
hTRBV19_CASSIDGAGSNGYTFG_hTRBJ01-2	0.229278	hTRBV07-9_CASSAHTGTAEAFFG_hTRBJ01-1	0.329593	hTRBV11-1_CASSLASGTGPYNEQFFG_hTRBJ02-1	0.156577	hTRBV05-4_CASSLGKSSYNEQFFG_hTRBJ02-1	0.188466	hTRBV06-1_CASSDWGLLTDTQYFG_hTRBJ02-3	0.262779	hTRBV06-6_CASSYYPNTEAFFG_hTRBJ01-1	0.344971
hTRBV04-2_CASSQGATNYGYTFG_hTRBJ01-2	0.182493	hTRBV05-1_CARDGTGYGYTFG_hTRBJ01-2	0.32151	hTRBV09_CASSNPNRDAFFG_hTRBJ01-1	0.151362	hTRBV05-8_CASSFGTGDINEQFFG_hTRBJ02-1	0.187376	hTRBV06-2_CASSYSISSSDEQFFG_hTRBJ02-1	0.2569	hTRBV10-3_CAISEKGYTEAFFG_hTRBJ01-1	0.341056
hTRBV05-4_CASSQDPIVSGELFFG_hTRBJ02-2	0.182422	hTRBV11-2_CASSLRRGNTDTQYFG_hTRBJ02-3	0.320501	hTRBV10-3_CAISEPTGGATNEKLFFG_hTRBJ01-4	0.148919	hTRBV29_CSVEDRIGTEAFFG_hTRBJ01-1	0.186701	hTRBV11-2_CASSLESPTDTQYFG_hTRBJ02-3	0.247623	hTRBV09_CASSALGVYTFG_hTRBJ01-2	0.33443
hTRBV07-8_CASSITSGGAYEQFFG_hTRBJ02-1	0.18054	hTRBV06-5_CARTGAPPYEQYVG_hTRBJ02-7	0.317255	hTRBV28_CASSPSGYTEAFFG_hTRBJ01-1	0.143186	hTRBV11-2_CASSSGYDYEQYFG_hTRBJ02-7	0.177719	hTRBV05-1_CASSSGYGNTEAFFG_hTRBJ01-1	0.246005	hTRBV04-1_CASSQTAIYYGYTFG_hTRBJ01-2	0.327322
hTRBV02_CASSEIGTVYEQYFG_hTRBJ02-7	0.179158	hTRBV09_CASSVAVGDYGYTFG_hTRBJ01-2	0.316499	hTRBV07-8_CASPSNLDYEQYFG_hTRBJ02-7	0.138038	hTRBV05-6_CASSPIAGSSYNEQFFG_hTRBJ02-1	0.170866	hTRBV05-4_CASSSRTARTLDTQYFG_hTRBJ02-3	0.241852	hTRBV09_CASSPPGQSLEAFFG_hTRBJ01-1	0.326178
hTRBV07-9_CASSQGTSGRDNEQFFG_hTRBJ02-1	0.17528	hTRBV02_CASRLPRENTEAFFG_hTRBJ01-1	0.294297	hTRBV29_CSVEGTSGRSGGYNEQFFG_hTRBJ02-1	0.135249	hTRBV02_CASTHSQLSYEQYFG_hTRBJ02-7	0.158613	hTRBV05-1_CASSDATRNYEQYFG_hTRBJ02-7	0.23867	hTRBV29_CSIPQGPYEQYFG_hTRBJ02-7	0.313769
hTRBV25_CASSVGISFGNEQFFG_hTRBJ02-1	0.162394	hTRBV05-3_CASNYGGGYEQYFG_hTRBJ02-7	0.293257	hTRBV20_CSARDRLAGGPGPQETQYFG_hTRBJ02-5	0.134662	hTRBV07-9_CASSFGGGNQPQHFG_hTRBJ01-5	0.151967	hTRBV28_CASSLGHQPQHFG_hTRBJ01-5	0.238184	hTRBV10-2_CASSGTEPYYNEQFFG_hTRBJ02-1	0.305215
hTRBV30_CAWSPRVGRIKELFFG_hTRBJ02-2	0.161168	hTRBV29_CSVDARGATDTQYFG_hTRBJ02-3	0.274349	hTRBV02_CASSEVGGPLRNTQYFG_hTRBJ02-3	0.128688	hTRBV02_CASRELGPPGYADTQYFG_hTRBJ02-3	0.147035	hTRBV05-3_CASSSLQGGDEQYFG_hTRBJ02-7	0.226858	hTRBV10-3_CAINPADRPMSGYTFG_hTRBJ01-2	0.304372
hTRBV19_CASSGGAGGELFFG_hTRBJ02-2	0.153997	hTRBV29_CSPILAVTDTQYFG_hTRBJ02-3	0.269763	hTRBV20_CSASDRKGGNEAFFG_hTRBJ01-1	0.128564	hTRBV04-1_CASSQASSSYNEQFFG_hTRBJ02-1	0.141947	hTRBV05-5_CASSSLQGGDEQYFG_hTRBJ02-7	0.220116	hTRBV05-5_CAGGYGPGNTIYFG_hTRBJ01-3	0.304011
hTRBV02_CASSEARRQVYGYTFG_hTRBJ01-2	0.151189	hTRBV10-1_CASSERGYTDTQYFG_hTRBJ02-3	0.265556	hTRBV07-9_CASSLALGLAGGDRELFFG_hTRBJ02-2	0.126359	hTRBV06-1_CASYTTYEQYFG_hTRBJ02-7	0.139974	hTRBV13_CASSLPLTTEAFFG_hTRBJ01-1	0.214452	hTRBV06-1_CASTLGRSHSNQPQHFG_hTRBJ01-5	0.294132
hTRBV10-2_CASSESTGVNEQYFG_hTRBJ02-7	0.148595	hTRBV09_CASSGTGANNEQFFG_hTRBJ02-1	0.243984	hTRBV10-3_CAISEDRSSYNEQFFG_hTRBJ02-1	0.124795	hTRBV05-1_CASSFSFGGVNTGELFFG_hTRBJ02-2	0.138416	hTRBV11-2_CASSSLQGGDEQYFG_hTRBJ02-7	0.193147	hTRBV02_CASGPTDQETQYFG_hTRBJ02-5	0.273531
hTRBV20_CSANNIGEFTDTQYFG_hTRBJ02-3	0.14295	hTRBV04-2_CASSQARQPWGGYTFG_hTRBJ01-2	0.232513	hTRBV04-2_CASSQAPQGDYNEQFFG_hTRBJ02-1	0.123708	hTRBV28_CASTAGTGAYEQYFG_hTRBJ02-7	0.134522	hTRBV05-3_CASSLKFGQRWQYFG_hTRBJ02-7	0.190235	hTRBV04-3_CASSQSGSSSYNEQFFG_hTRBJ02-1	0.258774
hTRBV10-2_CASSESTGVVEQFFG_hTRBJ02-1	0.142793	hTRBV09_CASNLAGGPLYEQFFG_hTRBJ02-1	0.2287	hTRBV28_CASSLRLAGSYNEQFFG_hTRBJ02-1	0.121909	hTRBV06-6_CASRLLGQGNTGELFFG_hTRBJ02-2	0.133536	hTRBV29_CSMAGADTQYFG_hTRBJ02-3	0.18263	hTRBV05-6_CASSLGRQGALYEQYFG_hTRBJ02-7	0.247208
hTRBV04-3_CASSQDLAQGLNQPQHFG_hTRBJ01-5	0.140897	hTRBV09_CASSGHPTGNTEAFFG_hTRBJ01-1	0.220207	hTRBV28_CASSLGLAGGYYEQYFG_hTRBJ02-7	0.120372	hTRBV11-2_CASSLSSPGEQYFG_hTRBJ02-7	0.133536	hTRBV04-3_CASSQDIGDGETQYFG_hTRBJ02-5	0.18209	hTRBV12-3_CASEGSPGELFFG_hTRBJ02-2	0.225885
hTRBV20_CSARDEGRGERPERSETQYFG_hTRBJ02-5	0.140042	hTRBV29_CSVVTVSQETQYFG_hTRBJ02-5	0.218678	hTRBV29_CSAEVGGYNEQFFG_hTRBJ02-1	0.115727	hTRBV07-8_CASIVRNEQFFG_hTRBJ02-1	0.124813	hTRBV30_CALEWGSGELFFG_hTRBJ02-2	0.18031	hTRBV04-3_CASSQSRGAYNEQFFG_hTRBJ02-1	0.223957
hTRBV07-2_CASSLEVGRPTEAFFG_hTRBJ01-1	0.1394	hTRBV12-3_CASSWDQDYGYTFG_hTRBJ01-2	0.210863	hTRBV28_CASSWGREQYFG_hTRBJ02-7	0.112086	hTRBV11-2_CASSGTSGGAASSDTQYFG_hTRBJ02-3	0.122166	hTRBV15_CATSRGDRGNQPQHFG_hTRBJ01-5	0.178315	hTRBV06-1_CASSEAAGTAYEQYFG_hTRBJ02-7	0.222331
hTRBV05-1_CASSLKRGAYEQYFG_hTRBJ02-7	0.13605	hTRBV07-2_CASSLDPSYEQFFG_hTRBJ02-1	0.210579	hTRBV07-9_CASSVLAGVGNEQFFG_hTRBJ02-1	0.112056	hTRBV04-1_CASSQALNTEAFFG_hTRBJ01-1	0.121179	hTRBV05-6_CASSLVTGELFFG_hTRBJ02-2	0.17346	hTRBV12-3_CASSPNYSNQPQHFG_hTRBJ01-5	0.208416
hTRBV04-3_CASSQGAEWQTEQFFG_hTRBJ02-1	0.135865	hTRBV13_CASSPTRGGNTEAFFG_hTRBJ01-1	0.210485	hTRBV28_CASSGASDRFYGYTFG_hTRBJ01-2	0.111683	hTRBV05-1_CASSLGTSGARDNEQFFG_hTRBJ02-1	0.116351	hTRBV20_CSARVPGLAGGTTSTDTQYFG_hTRBJ02-3	0.17346	hTRBV07-2_CASSLTDLYGYTFG_hTRBJ01-2	0.20426
hTRBV15_CATSTSSGSTDTQYFG_hTRBJ02-3	0.135124	hTRBV04-2_CASSQLAEETQYFG_hTRBJ02-5	0.206608	hTRBV28_CASSLSGRATDTQYFG_hTRBJ02-3	0.111633	hTRBV02_CASSEGLASDTQYFG_hTRBJ02-3	0.115572	hTRBV28_CASRPGHRGYTFG_hTRBJ01-2	0.169091	hTRBV11-2_CASSLETGQSYEQYFG_hTRBJ02-7	0.201007
hTRBV18_CASSYTPRRTAPYEQYFG_hTRBJ02-7	0.134981	hTRBV04-2_CASSQGAELKTQYFG_hTRBJ02-5	0.205316	hTRBV28_CASSSLPPDSSYEQYFG_hTRBJ02-7	0.104085	hTRBV04-1_CASSPAVGQGFDTIYFG_hTRBJ01-3	0.11417	hTRBV06-1_CATDGRGGLGYTFG_hTRBJ01-2	0.159491	hTRBV07-8_CASSLKEASSYNEQFFG_hTRBJ02-1	0.199321
hTRBV02_CASSGEVSELNEQFFG_hTRBJ02-1	0.134582	hTRBV06-8_CASSTSPLNEQFFG_hTRBJ02-1	0.199392	hTRBV06-2_CASSRSSGSRYEQYFG_hTRBJ02-7	0.10191	hTRBV14_CASSPGRNTEAFFG_hTRBJ01-1	0.109394	hTRBV06-1_CASRGGTTIYNEQFFG_hTRBJ02-1	0.156416	hTRBV04-1_CASSRRDTGYTFG_hTRBJ01-2	0.197212
hTRBV05-6_CASSLDGLPVFG_hTRBJ02-1	0.133883	hTRBV02_CASRDTGELFFG_hTRBJ02-2	0.198872	hTRBV28_CASSLWGATDGYTFG_hTRBJ01-2	0.100071	hTRBV04-2_CASSQRTSEDYGYTFG_hTRBJ01-2	0.107109	hTRBV06-1_CASRSGLAGTDTQYFG_hTRBJ02-3	0.147679	hTRBV05-1_CASSLDGQGGQPQHFG_hTRBJ01-5	0.194562
hTRBV29_CSVVTLAGDYEQYFG_hTRBJ02-7	0.133584	hTRBV12-3_CASSLGTVAGELFFG_hTRBJ02-2	0.198635	Low frequency	82.8682	hTRBV20_CSARGLGDTIATNEKLFFG_hTRBJ01-4	0.106123	hTRBV28_CASSFEGDPGEQYFG_hTRBJ02-7	0.146384	hTRBV06-2_CASSWIIDGATNTEAFFG_hTRBJ01-1	0.187635
hTRBV12-3_CASRGNLGPMTDTQYFG_hTRBJ02-3	0.131189	hTRBV28_CASSSRTSNYGYTFG_hTRBJ01-2	0.1955			hTRBV18_CASSQPGLAGFDNEQFFG_hTRBJ02-1	0.106019	hTRBV03-1_CASSQERASSYNEQFFG_hTRBJ02-1	0.136891	hTRBV07-9_CASSSTGANNYGYTFG_hTRBJ01-2	0.186731
hTRBV09_CACTGPPTYEQYFG_hTRBJ02-7	0.128424	hTRBV06-2_CASSGVRFNVQFFG_hTRBJ02-1	0.193498			hTRBV09_CASSVPQGLAGTGELFFG_hTRBJ02-2	0.105344	hTRBV28_CASSSGTAPNEKLFFG_hTRBJ01-4	0.136622	hTRBV12-3_CASSRDGSSSYEQYFG_hTRBJ02-7	0.183479
hTRBV06-2_CASSLGTGGNEQFFG_hTRBJ02-1	0.124874	hTRBV05-5_CASSLALQGVNTEAFFG_hTRBJ01-1	0.185131			hTRBV05-6_CASSSTGSWSYEQYFG_hTRBJ02-7	0.104928	hTRBV27_CASSLSGGNVLTFG_hTRBJ02-6	0.133116	hTRBV06-8_CASSSVTGGESSDTGELFFG_hTRBJ02-2	0.167998
hTRBV29_CSVEVTDYEQYFG_hTRBJ02-7	0.123862	hTRBV27_CASSLYLGGGRVDTQYFG_hTRBJ02-3	0.183256			hTRBV06-1_CASRKADVGAYEQYFG_hTRBJ02-7	0.102644	hTRBV28_CASSSLQGGDEQYFG_hTRBJ02-7	0.131012	hTRBV06-5_CASSSVTGGESSDTGELFFG_hTRBJ02-2	0.166914
hTRBV06-2_CASMDRQETQYFG_hTRBJ02-5	0.12332	hTRBV11-2_CASSLLIELAYGELFFG_hTRBJ02-2	0.180845			hTRBV12-3_CASTLTGDAEAFFG_hTRBJ01-1	0.101761	hTRBV10-3_CAISSTDSSYEQYFG_hTRBJ02-7	0.127884	hTRBV19_CASSSWTGHLYGYTFG_hTRBJ01-2	0.166853
hTRBV02_CASSPRESPSYEQYFG_hTRBJ02-7	0.119557	hTRBV09_CASSVATPTDTQYFG_hTRBJ02-3	0.18042			hTRBV12-3_CASSLPTGRNTEAFFG_hTRBJ01-1	0.101502	hTRBV11-3_CASSPDRERENEQFFG_hTRBJ02-1	0.12756	hTRBV04-1_CASSQDQGITEAFFG_hTRBJ01-1	0.166552
hTRBV05-4_CASSFLAGGINEQFFG_hTRBJ02-1	0.11893	hTRBV21_CQQQMAGLDAGANVLTFG_hTRBJ02-6	0.177032			Low frequency	78.1163	hTRBV06-1_CASSLLAGNVAEAFFG_hTRBJ01-1	0.126374	hTRBV06-1_CASSSTGGNGYTFG_hTRBJ01-2	0.165408
hTRBV19_CASTHRGDYGYTFG_hTRBJ01-2	0.118688	hTRBV04-1_CASSPGTGEGYEQYFG_hTRBJ02-7	0.17563					hTRBV25_CASSERIWNQPQHFG_hTRBJ01-5	0.123353	hTRBV02_CASSTGRNTEAFFG_hTRBJ01-1	0.165046
hTRBV28_CASSLFNTGTGYEQYFG_hTRBJ02-7	0.117362	hTRBV06-2_CASSYWASNQPQHFG_hTRBJ01-5	0.173345					hTRBV28_CASSLEVLVGADINNEQFFG_hTRBJ02-1	0.122436	hTRBV09_CASSAHRDREDYGYTFG_hTRBJ01-2	0.16095
hTRBV07-2_CASSPGSSPYGYTFG_hTRBJ01-2	0.115437	hTRBV05-3_CASSPVVAEREDEQFFG_hTRBJ02-1	0.170682					hTRBV13_CASSLSAGEYGYTFG_hTRBJ01-2	0.120009	hTRBV19_CASSITSGPYNEQFFG_hTRBJ02-1	0.159806
hTRBV05-4_CASSLRDRASEQYFG_hTRBJ02-7	0.115352	hTRBV11-2_CATRSLGGAPDTQYFG_hTRBJ02-3	0.170572					hTRBV29_CSVHTGTGVEQYFG_hTRBJ02-7	0.115802	hTRBV29_CSVAEAGEMNTEAFFG_hTRBJ01-1	0.159083
hTRBV06-2_CASSYSETSGGASYNEQFFG_hTRBJ02-1	0.113727	hTRBV11-2_CATEWLAGGNEQFFG_hTRBJ02-1	0.170351					hTRBV06-8_CASSENLGLTEAFFG_hTRBJ01-1	0.113968	hTRBV12-3_CASSLDRSGIGGGYTFG_hTRBJ01-2	0.156553
hTRBV11-2_CASGYYEQYFG_hTRBJ02-7	0.112843	hTRBV29_CSVHPQAGHPDTQYFG_hTRBJ02-3	0.160582					hTRBV06-8_CASRGGTTIYNEQFFG_hTRBJ02-1	0.112134	hTRBV12-3_CASSFGGGAGEQFFG_hTRBJ02-1	0.152578
hTRBV05-1_CASSLVGLGSGELFFG_hTRBJ02-2	0.108467	hTRBV04-1_CASSQETGIYEQYFG_hTRBJ02-7	0.160062					hTRBV04-1_CASSPVATGQGPDTQYFG_hTRBJ02-3	0.111271	hTRBV11-2_CASSSPIRPRDKASTDTQYFG_hTRBJ02-3	0.149265
hTRBV07-2_CASSLVRAGGPGGTQYFG_hTRBJ02-3	0.107925	hTRBV13_CASSLLSTVANEQFFG_hTRBJ02-1	0.153207					hTRBV07-6_CASSPEETGGRGYTFG_hTRBJ01-2	0.110031	hTRBV10-2_CASSETGEAFFG_hTRBJ01-1	0.148602
hTRBV10-2_CATRQTNTEAFFG_hTRBJ01-1	0.107455	hTRBV20_CSAAGTGFNEQFFG_hTRBJ02-1	0.147787					hTRBV05-8_CASSLLAGNVAEAFFG_hTRBJ01-1	0.105338	hTRBV06-1_CASSDLPNYGYTFG_hTRBJ01-2	0.148241
hTRBV28_CASSWGQGSYNEQFFG_hTRBJ02-1	0.105359	hTRBV12-3_CASSRQLAGTYNEQFFG_hTRBJ02-1	0.146668					hTRBV06-1_CAPPRQGGQYFG_hTRBJ02-7	0.102695	hTRBV27_CASSLLREGYGYTFG_hTRBJ01-2	0.147518
hTRBV15_CATSNGQGFPLHFG_hTRBJ01-6	0.105245	hTRBV28_CASSFVAGTDTQYFG_hTRBJ02-3	0.14629					hTRBV20_CSAEGLASSYNEQFFG_hTRBJ02-1	0.102372	hTRBV27_CASSFSGGSSYEQYFG_hTRBJ02-7	0.146735
hTRBV06-1_CASSQQEHNEQFFG_hTRBJ02-1	0.105131	hTRBV20_CSGAAVETSNSYNEQFFG_hTRBJ02-1	0.144588					hTRBV28_CASSFTDSQTQETQYFG_hTRBJ02-5	0.101401	hTRBV07-2_CASSLATAVDEQFFG_hTRBJ02-1	0.146193
hTRBV12-3_CASSLVAEQFFG_hTRBJ02-1	0.104133	hTRBV05-1_CASSLGADFTDTQYFG_hTRBJ02-3	0.143028					Low frequency	33.1332	hTRBV28_CASSPLTGSGNTIYFG_hTRBJ01-3	0.143723
hTRBV06-1_CASSESIAGGNNEQFFG_hTRBJ02-1	0.102266	hTRBV04-3_CASSRRGGTYNEQFFG_hTRBJ02-1	0.141925							hTRBV04-1_CASSLRLAGGPGIMYEQFFG_hTRBJ02-1	0.14288
hTRBV28_CASSYSGSADTQYFG_hTRBJ02-3	0.102023	hTRBV02_CASSEEARGAMNTEAFFG_hTRBJ01-1	0.141043							hTRBV02_CASSVYLGNEQFFG_hTRBJ02-1	0.142518
hTRBV06-1_CASSETAGTYEQYFG_hTRBJ02-7	0.10094	hTRBV27_CASRLGPNEQFFG_hTRBJ02-1	0.140255							hTRBV06-6_CASSWDSVKGTGELFFG_hTRBJ02-2	0.139687
Low frequency	67.3073	hTRBV05-1_CASSLNGPNTEAFFG_hTRBJ01-1	0.139514							hTRBV09_CASSDPGQTDEQFFG_hTRBJ02-1	0.139085
		hTRBV13_CASSLLGFTPLHFG_hTRBJ01-6	0.139042							hTRBV05-6_CASRTKGGELFFG_hTRBJ02-2	0.137097
		hTRBV19_CASRDRRWEPQHFG_hTRBJ01-5	0.136772							hTRBV05-1_CASSLSLAGYEQYFG_hTRBJ02-7	0.136856
		hTRBV12-3_CASSLALRVYEQFFG_hTRBJ02-1	0.134283							hTRBV07-6_CASSHSLGNQPQHFG_hTRBJ01-5	0.135952
		hTRBV05-1_CASSFLSRSVHGYTFG_hTRBJ01-2	0.130375							hTRBV06-5_CASSSTGGNGYTFG_hTRBJ01-2	0.134748
		hTRBV05-3_CASRLAGENEQFFG_hTRBJ02-1	0.126357							hTRBV20_CSARDSGGPGETQYFG_hTRBJ02-5	0.133784
		hTRBV07-8_CASKSAQGGNSPLHFG_hTRBJ01-6	0.126058							hTRBV09_CASSVAGGLGEQETQYFG_hTRBJ02-5	0.133603
		hTRBV02_CASRAPQGYNQPQHFG_hTRBJ01-5	0.12601							hTRBV06-8_CASATGGITEAFFG_hTRBJ01-1	0.131856
		hTRBV02_CASTPWEGPDEQYFG_hTRBJ02-7	0.124513							hTRBV04-3_CASSVDRAGANVLTFG_hTRBJ02-6	0.130471
		hTRBV04-1_CASSRTSGNTYEQYVG_hTRBJ02-7	0.123095							hTRBV03-1_CASSQGWTATNYGYTFG_hTRBJ01-2	0.13029
		hTRBV13_CASSPNRILANTGELFFG_hTRBJ02-2	0.12018							hTRBV06-1_CASSDRVGSSDGYTFG_hTRBJ01-2	0.129387
		hTRBV07-8_CASSPPRDTHTYEQYFG_hTRBJ02-7	0.120133							hTRBV04-3_CASSQGTGVDSPLHFG_hTRBJ01-6	0.128965
		hTRBV18_CASSPPEQGPQYFG_hTRBJ02-3	0.119991							hTRBV05-4_CASSLNRRDPYDGYTFG_hTRBJ01-2	0.124929
		hTRBV29_CSVASGRAAGEQFFG_hTRBJ02-1	0.118494							hTRBV04-3_CASSPIRHPSSEAFFG_hTRBJ01-1	0.123484
		hTRBV27_CASRTGPNEQFFG_hTRBJ02-1	0.117407							hTRBV12-3_CASSINYSNQPQHFG_hTRBJ01-5	0.120351
		hTRBV05-5_CASSLAPAVDTQYFG_hTRBJ02-3	0.116099							hTRBV06-6_CASSHPFGSSTDTQYFG_hTRBJ02-3	0.113966
		hTRBV07-2_CASSLAGGAVDTQYFG_hTRBJ02-3	0.115926							hTRBV09_CASSVDPSGVYEQYFG_hTRBJ02-7	0.111979
		hTRBV20_CSARLAGGTDTQYFG_hTRBJ02-3	0.115847							hTRBV10-3_CAISASGAPSNNEQFFG_hTRBJ02-1	0.111738
		hTRBV28_CASSLFGRAPDTQYFG_hTRBJ02-3	0.115737							hTRBV19_CASSIVQGGYNEQFFG_hTRBJ02-1	0.110955
		hTRBV07-9_CASSSTGTYSNQPQHFG_hTRBJ01-5	0.115548							hTRBV27_CASRPILRGGGEQYFG_hTRBJ02-7	0.110774
		hTRBV04-2_CASSQDIAGGTDTQYFG_hTRBJ02-3	0.115028							hTRBV19_CASSIDRGLNYGYTFG_hTRBJ01-2	0.106798
		hTRBV09_CASSVAGMNTEAFFG_hTRBJ01-1	0.114114							hTRBV02_CASTVDPTWDEQFFG_hTRBJ02-1	0.106678
		hTRBV06-1_CASLAGEWNEQFFG_hTRBJ02-1	0.113594							hTRBV05-8_CASSPYSGEGAEAFFG_hTRBJ01-1	0.103425
		hTRBV27_CASSLSYNQGNYGYTFG_hTRBJ01-2	0.113168							hTRBV28_CASSPPQTGGGTEAFFG_hTRBJ01-1	0.103124
		hTRBV12-3_CASSLGTRTSGSNQIATQYFG_hTRBJ02-3	0.113121							hTRBV11-2_CASSLVFTEAFFG_hTRBJ01-1	0.101678
		hTRBV02_CASHIQGKYYGYTFG_hTRBJ01-2	0.113105							hTRBV19_CASSILGSSYNEQFFG_hTRBJ02-1	0.101498
		hTRBV06-1_CASSVRRTDTQYFG_hTRBJ02-3	0.110285							Low frequency	53.9925
		hTRBV27_CASSDGGSRNEQFFG_hTRBJ02-1	0.108803
		hTRBV27_CASSLSRGRTGELFFG_hTRBJ02-2	0.108725
		hTRBV05-1_CASSLNAYSGVNYEQYFG_hTRBJ02-7	0.10863
		hTRBV29_CSVDQLPQYFG_hTRBJ02-5	0.10841
		hTRBV06-2_CASSLTHNEQFFG_hTRBJ02-1	0.108315
		hTRBV18_CASSPPSDSWAPNIQYFG_hTRBJ02-4	0.107007
		hTRBV28_CASRPSDVEEAFFG_hTRBJ01-1	0.106014
		hTRBV04-3_CASSRDRGLSNEQFFG_hTRBJ02-1	0.105731
		hTRBV07-9_CASSFPLTNNEQFFG_hTRBJ02-1	0.104454
		hTRBV09_CASSVGGGSVGEQFFG_hTRBJ02-1	0.102642
		hTRBV04-1_CASSRGQGEGYEQYFG_hTRBJ02-7	0.102501
		hTRBV06-1_CASSTTGWKETQYFG_hTRBJ02-5	0.101902
		hTRBV06-1_CASSEGLSGALYEQYVG_hTRBJ02-7	0.101602
		Low frequency	51.2624
Figure 2c, D14
HD1		HD2		HD3		HD4		HD5		HD6
TCRb	%	TCRb	%	TCRb	%	TCRb	%	TCRb	%	TCRb	%
hTRBV24_CATVGGASTEAFFG_hTRBJ01-1	4.25659	hTRBV05-1_CASNYGGGYEQYFG_hTRBJ02-7	3.91336	hTRBV28_CASSLWEAGDGSDEQYFG_hTRBJ02-7	7.20418	hTRBV11-2_CASRVPLTRTGSYNEQFFG_hTRBJ02-1	2.59151	hTRBV28_CASSLLAGNVAEAFFG_hTRBJ01-1	9.54158	hTRBV24_CATSDGYGYTFG_hTRBJ01-2	7.77234
hTRBV06-1_CASSYTADYGYTFG_hTRBJ01-2	3.05412	hTRBV06-1_CASSTSPLNEQFFG_hTRBJ02-1	3.54175	hTRBV24_CATSETLKVASVAGELFFG_hTRBJ02-2	2.42663	hTRBV05-6_CASSLQYSNQPQHFG_hTRBJ01-5	1.98007	hTRBV06-1_CASSENLGLTEAFFG_hTRBJ01-1	3.48781	hTRBV07-8_CASSPTDDYGYTFG_hTRBJ01-2	3.22752
hTRBV05-1_CASSLKRGAYEQYFG_hTRBJ02-7	3.03958	hTRBV09_CASSEGHGTIDEKLFFG_hTRBJ01-4	2.66975	hTRBV28_CASSDRVASIDTQYFG_hTRBJ02-3	1.83498	hTRBV02_CASSLGQGRAWETQYFG_hTRBJ02-5	1.81477	hTRBV05-6_CASSLASGGAYEQYFG_hTRBJ02-7	3.34166	hTRBV04-3_CASSQARAARWEQYFG_hTRBJ02-7	2.74462
hTRBV06-1_CASSYLGQGYEQYFG_hTRBJ02-7	1.68442	hTRBV05-1_CASSQIRSGGTEAFFG_hTRBJ01-1	2.07132	hTRBV28_CASSLPRGPQHFG_hTRBJ01-5	1.78511	hTRBV04-2_CASSHTFSSYNEQFFG_hTRBJ02-1	1.26791	hTRBV05-8_CASSSLQGGDEQYFG_hTRBJ02-7	2.91818	hTRBV04-3_CASSDPYTEAFFG_hTRBJ01-1	2.55512
hTRBV12-3_CASSGGGGTDTQYFG_hTRBJ02-3	0.920979	hTRBV06-1_CARTGAPPYEQYVG_hTRBJ02-7	1.75317	hTRBV28_CASSFPWTRSLTKRPQYFG_hTRBJ02-5	1.68569	hTRBV06-2_CASSYSNQPQHFG_hTRBJ01-5	1.24599	hTRBV10-3_CAPPRQGGQYFG_hTRBJ02-7	2.84612	hTRBV02_CATAGTQGVGQPQHFG_hTRBJ01-5	2.10767
hTRBV09_CASSPDPNQPQHFG_hTRBJ01-5	0.910246	hTRBV05-1_CASSPVVAEREDEQFFG_hTRBJ02-1	1.71571	hTRBV28_CASSLSQLNTGELFFG_hTRBJ02-2	1.63566	hTRBV03-1_CASSQLYNEQFFG_hTRBJ02-1	1.21932	hTRBV28_CASSRTDIDEQFFG_hTRBJ02-1	2.80968	hTRBV11-2_CASSVGGITEAFFG_hTRBJ01-1	1.88272
hTRBV06-1_CASSEALLRQRGGTIYFG_hTRBJ01-3	0.696274	hTRBV04-1_CASSQARVNQPQHFG_hTRBJ01-5	1.48123	hTRBV28_CASSLRAGGYDTQYFG_hTRBJ02-3	1.48509	hTRBV04-3_CASSPLTSGTDTQYFG_hTRBJ02-3	1.11505	hTRBV28_CASRPGNNEQFFG_hTRBJ02-1	2.72912	hTRBV11-2_CASRGGTSGGAKTQYFG_hTRBJ02-5	1.76108
hTRBV05-6_CASSTDLGGVAYGDEQFFG_hTRBJ02-1	0.658535	hTRBV18_CASSPVIPSSPEQFFG_hTRBJ02-1	1.3199	hTRBV28_CASSFPGSSYNEQFFG_hTRBJ02-1	1.36954	hTRBV05-5_CASSLRVNTEAFFG_hTRBJ01-1	0.968113	hTRBV28_CASTRRGFGGYTFG_hTRBJ01-2	2.05423	hTRBV11-2_CASSLGGITEAFFG_hTRBJ01-1	1.67
hTRBV09_CASSVGFSDGYTFG_hTRBJ01-2	0.637068	hTRBV05-1_CASSAQGFNTEAFFG_hTRBJ01-1	1.12754	hTRBV09_CASSVTGGDEQFFG_hTRBJ02-1	1.14876	hTRBV10-3_CAIRPRDGFSYEQYFG_hTRBJ02-7	0.864429	hTRBV11-2_CASSSAGYTYNEQFFG_hTRBJ02-1	2.02994	hTRBV04-3_CASSQETGDNSPLHFG_hTRBJ01-6	1.36803
hTRBV10-2_CASSESTGVNEQFFG_hTRBJ02-1	0.617333	hTRBV05-5_CASRLAGENEQFFG_hTRBJ02-1	1.03115	hTRBV28_CASSLFPGPRVRNSPLHFG_hTRBJ01-6	1.14553	hTRBV07-9_CASSYRAESTEAFFG_hTRBJ01-1	0.801626	hTRBV28_CASTHDSGRSDTQYFG_hTRBJ02-3	1.54452	hTRBV06-2_CASSWVGDPNEQFFG_hTRBJ02-1	1.22071
hTRBV06-8_CASSYTADYGYTFG_hTRBJ01-2	0.595867	hTRBV02_CASSPNRILANTGELFFG_hTRBJ02-2	0.899486	hTRBV28_CASSLPGTGSRTGELFFG_hTRBJ02-2	1.06855	hTRBV05-1_CASSWGGRGMNTEAFFG_hTRBJ01-1	0.796886	hTRBV06-1_CATDGRGGLGYTFG_hTRBJ01-2	1.53804	hTRBV04-3_CASSQEDSSYNEQFFG_hTRBJ02-1	1.14369
hTRBV05-1_CASSHPRSGGTSSYNEQFFG_hTRBJ02-1	0.558474	hTRBV05-1_CASSLYQGALATNTEAFFG_hTRBJ01-1	0.863118	hTRBV29_CSVKGSAGELFFG_hTRBJ02-2	0.942343	hTRBV11-2_CASSNHPRVNQPQHFG_hTRBJ01-5	0.67839	hTRBV28_CASSKYQPQHFG_hTRBJ01-5	1.09027	hTRBV05-4_CARRDFQETQYFG_hTRBJ02-5	0.99882
hTRBV12-3_CASTRLMNTEAFFG_hTRBJ01-1	0.514156	hTRBV09_CASSVAVGDYGYTFG_hTRBJ01-2	0.817727	hTRBV28_CASSLCRQGGCEQFFG_hTRBJ02-1	0.88505	hTRBV19_CASRGGNQPQHFG_hTRBJ01-5	0.559894	hTRBV05-4_CASSSLATSTDTQYFG_hTRBJ02-3	1.0008	hTRBV06-1_CASATGGITEAFFG_hTRBJ01-1	0.805047
hTRBV06-1_CASSQQEHNEQFFG_hTRBJ02-1	0.485418	hTRBV05-6_CASSPTSRGNEQFFG_hTRBJ02-1	0.697686	hTRBV28_CASSSGLAVLGTDTQYFG_hTRBJ02-3	0.877949	hTRBV15_CATSTPGQAYNEQFFG_hTRBJ02-1	0.524345	hTRBV07-2_CASSLGVAGGPENETQYFG_hTRBJ02-5	0.999583	hTRBV06-1_CASSEGGVTEAFFG_hTRBJ01-1	0.712744
hTRBV06-5_CASSYTADYGYTFG_hTRBJ01-2	0.482995	hTRBV06-2_CASSYWASNQPQHFG_hTRBJ01-5	0.694405	hTRBV28_CASKWSGAGTEAFFG_hTRBJ01-1	0.856	hTRBV05-6_CASSLIEGTEAFFG_hTRBJ01-1	0.51842	hTRBV28_CASSLEFLAGGSPDTQYFG_hTRBJ02-3	0.958693	hTRBV07-8_CASSTDRVTEAFFG_hTRBJ01-1	0.700519
hTRBV06-1_CASSEEGLEQYFG_hTRBJ02-7	0.454257	hTRBV27_CASSLSYKQGNYGYTFG_hTRBJ01-2	0.689893	hTRBV05-6_CASSPGTSYNEQFFG_hTRBJ02-1	0.801774	hTRBV10-3_CAISESISPGGGYTFG_hTRBJ01-2	0.517235	hTRBV28_CASRGASNYGYTFG_hTRBJ01-2	0.937236	hTRBV07-2_CASSLDGGGAGYEQYFG_hTRBJ02-7	0.685848
hTRBV24_CATSSTGGSRETQYFG_hTRBJ02-5	0.450103	hTRBV05-6_CASSLTEHANTGELFFG_hTRBJ02-2	0.687432	hTRBV02_CASTRSEQYFG_hTRBJ02-7	0.704296	hTRBV10-3_CAISEISRDRQVEDEQYFG_hTRBJ02-7	0.492351	hTRBV11-1_CASSLTTGGDEQFFG_hTRBJ02-1	0.891487	hTRBV09_CASSEEGTAFNEKLFFG_hTRBJ01-4	0.677291
hTRBV05-1_CASSLVGLGSGELFFG_hTRBJ02-2	0.44664	hTRBV05-1_CARDGTGYGYTFG_hTRBJ01-2	0.654345	hTRBV27_CASWDLYNEQFFG_hTRBJ02-1	0.648778	hTRBV05-4_CASSLGKSSYNEQFFG_hTRBJ02-1	0.490574	hTRBV05-1_CASSLYDIAGGNEQFFG_hTRBJ02-1	0.885414	hTRBV04-1_CASSRRDTGYTFG_hTRBJ01-2	0.63389
hTRBV12-3_CASSLEVGGYEQYFG_hTRBJ02-7	0.398168	hTRBV05-4_CASSLAPAVDTQYFG_hTRBJ02-3	0.651611	hTRBV28_CASSFGTGYRYFG_hTRBJ02-7	0.644744	hTRBV20_CSAAHPYGAQPQHFG_hTRBJ01-5	0.471614	hTRBV11-2_CASSLESPTDTQYFG_hTRBJ02-3	0.608899	hTRBV05-6_CASSLGRQGALYEQYFG_hTRBJ02-7	0.607605
hTRBV05-1_CASSWWGLAGHHPIYEQYFG_hTRBJ02-7	0.391589	hTRBV06-2_CASSFQGPGLALDEQFFG_hTRBJ02-1	0.625361	hTRBV05-1_CASSPETNSYEQYFG_hTRBJ02-7	0.545813	hTRBV05-6_CASSDATGRAYEQYFG_hTRBJ02-7	0.464505	hTRBV05-5_CASSGGRDSYEQYFG_hTRBJ02-7	0.578131	hTRBV07-9_CASSHSLGNQPQHFG_hTRBJ01-5	0.589267
hTRBV13_CASRASGTEKEAFFG_hTRBJ01-1	0.378779	hTRBV07-9_CASSTDRVYEQYFG_hTRBJ02-7	0.563426	hTRBV28_CASTGYIYEQYFG_hTRBJ02-7	0.491425	hTRBV02_CASNAPGGAYEKLFFG_hTRBJ01-4	0.38452	hTRBV15_CATSRGDRGNQPQHFG_hTRBJ01-5	0.575297	hTRBV02_CASIFDGAGDYNEQFFG_hTRBJ02-1	0.52325
hTRBV06-1_CASSEEGGGGTYEQYFG_hTRBJ02-7	0.354889	hTRBV06-8_CARTGAPPYEQYVG_hTRBJ02-7	0.562196	hTRBV28_CASSWGREQYFG_hTRBJ02-7	0.490457	hTRBV07-9_CASSLNTAIRNSPLHFG_hTRBJ01-6	0.364375	hTRBV28_CASSLEQGAGEKLFFG_hTRBJ01-4	0.571653	hTRBV06-1_CASSIDRVNYGYTFG_hTRBJ01-2	0.493909
hTRBV12-3_CASSSVNEAFFG_hTRBJ01-1	0.337577	hTRBV05-1_CASSFGTNYGYTFG_hTRBJ01-2	0.514754	hTRBV28_CASSLVLEYSEQFFG_hTRBJ02-1	0.48852	hTRBV06-2_CASSVSNQPQHFG_hTRBJ01-5	0.354896	hTRBV12-3_CASSVALDEQYFG_hTRBJ02-7	0.544933	hTRBV28_CASSAGLEQFFG_hTRBJ02-1	0.473737
hTRBV07-9_CASSPDTGYNQPQHFG_hTRBJ01-5	0.315764	hTRBV29_CSPILAVTDTQYFG_hTRBJ02-3	0.474284	hTRBV28_CASSLDGGQETQYFG_hTRBJ02-5	0.478837	hTRBV04-1_CASNPQGRGFATGELFFG_hTRBJ02-2	0.348971	hTRBV20_CSARDVSRTDTQYFG_hTRBJ02-3	0.544123	hTRBV29_CSIPQGPYEQYFG_hTRBJ02-7	0.473125
hTRBV06-8_CASSYLGQGYEQYFG_hTRBJ02-7	0.296375	hTRBV06-5_CARTGAPPYEQYVG_hTRBJ02-7	0.450358	hTRBV28_CASSLAPQMTGPNEKLFFG_hTRBJ01-4	0.46286	hTRBV20_CSARNGNQPQHFG_hTRBJ01-5	0.345416	hTRBV05-1_CASSLKFGQRWQYFG_hTRBJ02-7	0.540074	hTRBV06-1_CASTLGRSHSNQPQHFG_hTRBJ01-5	0.443784
hTRBV05-1_CASSRRDYYNEQFFG_hTRBJ02-1	0.27664	hTRBV04-2_CASSLSREVADTQYFG_hTRBJ02-3	0.431354	hTRBV11-3_CASSSSSGHEQYFG_hTRBJ02-7	0.3791	hTRBV10-3_CASVKSGTENYEQYFG_hTRBJ02-7	0.335936	hTRBV28_CASSLELAGWDYEQYFG_hTRBJ02-7	0.506067	hTRBV28_CASTDPGVGLGQYFG_hTRBJ02-7	0.44195
hTRBV05-6_CASSLGTGVEAFFG_hTRBJ01-1	0.275255	hTRBV07-9_CASSGPTPRLNEKLFFG_hTRBJ01-4	0.381041	hTRBV28_CASSFNAEQYFG_hTRBJ02-7	0.366027	hTRBV04-1_CASSRTMYQGDEQFFG_hTRBJ02-1	0.316977	hTRBV28_CASRLEVAGAISSEQFFG_hTRBJ02-1	0.462747	hTRBV06-1_CASSEDRGYEQYFG_hTRBJ02-7	0.435838
hTRBV06-1_CAIQRQSSYEQYFG_hTRBJ02-7	0.267292	hTRBV06-6_CASSLTPDSSEQYVG_hTRBJ02-7	0.377349	hTRBV29_CSAEVGGYNEQFFG_hTRBJ02-1	0.359733	hTRBV06-1_CASTWSGINEQFFG_hTRBJ02-1	0.316384	hTRBV02_CASSGGAAYNEQFFG_hTRBJ02-1	0.438456	hTRBV10-2_CASSGTEPYYNEQFFG_hTRBJ02-1	0.434615
hTRBV28_CASSEGARTLHFG_hTRBJ01-6	0.265907	hTRBV06-2_CASSGVRFNVQFFG_hTRBJ02-1	0.359712	hTRBV28_CASSRDIGLNTEAFFG_hTRBJ01-1	0.34424	hTRBV20_CSGYNKGRLETQYFG_hTRBJ02-5	0.306312	hTRBV05-4_CASRSQGYEQFFG_hTRBJ02-1	0.438456	hTRBV11-2_CASSLETGQSYEQYFG_hTRBJ02-7	0.429725
hTRBV18_CASSPEGRGFTYEQYFG_hTRBJ02-7	0.263829	hTRBV09_CASSGTGANNEQFFG_hTRBJ02-1	0.34522	hTRBV28_CASSLPSGQGYEQYFG_hTRBJ02-7	0.32681	hTRBV06-6_CASSYPSGGVEAFFG_hTRBJ01-1	0.306312	hTRBV02_CASKASGSSSYNEQFFG_hTRBJ02-1	0.434813	hTRBV05-4_CASSLNRRDPYDGYTFG_hTRBJ01-2	0.428502
hTRBV25_CASSVGISFGNEQFFG_hTRBJ02-1	0.259328	hTRBV07-3_CASSPVVSHGELFFG_hTRBJ02-2	0.343169	hTRBV28_CASLGWIPGLGVQSTDTQYFG_hTRBJ02-3	0.312608	hTRBV02_CASRPQSYEQYFG_hTRBJ02-7	0.30572	hTRBV06-1_CASRSGLAGTDTQYFG_hTRBJ02-3	0.433193	hTRBV19_CASSNTGGFDQPQHFG_hTRBJ01-5	0.400995
hTRBV15_CATSNGQGFPLHFG_hTRBJ01-6	0.255866	hTRBV29_CSVEGHTGLSTDTQYFG_hTRBJ02-3	0.339478	hTRBV28_CASSLLQPSTDTQYFG_hTRBJ02-3	0.29776	hTRBV05-1_CASSLTGGPLDEQYFG_hTRBJ02-7	0.304535	hTRBV14_CASSQVGYTYNEQFFG_hTRBJ02-1	0.416594	hTRBV07-8_CASSLKEASSYNEQFFG_hTRBJ02-1	0.400995
hTRBV06-1_CASSELGQGTYEQYFG_hTRBJ02-7	0.255174	hTRBV04-2_CASSQARQPWGGYTFG_hTRBJ01-2	0.334419	hTRBV27_CASSLIFQDYNEQFFG_hTRBJ02-1	0.290982	hTRBV10-3_CAISVTITDTQYFG_hTRBJ02-3	0.301572	hTRBV06-8_CASRGGTTIYNEQFFG_hTRBJ02-1	0.398376	hTRBV06-1_CASSSVTGGESSDTGELFFG_hTRBJ02-2	0.38877
hTRBV10-2_CASSESTGVEAQHFG_hTRBJ01-5	0.253789	hTRBV12-3_CASSLGTGYQPQHFG_hTRBJ01-5	0.330864	hTRBV28_CASSLRTGTGETQYFG_hTRBJ02-5	0.286947	hTRBV07-3_CASSRVPGGEQYFG_hTRBJ02-7	0.30098	hTRBV02_CASATGTGSSPLHFG_hTRBJ01-6	0.364368	hTRBV12-3_CASSFSSDGYTFG_hTRBJ01-2	0.379601
hTRBV06-6_CASRSGQGALSGNSPLHFG_hTRBJ01-6	0.251711	hTRBV07-9_CASSAHTGTAEAFFG_hTRBJ01-1	0.327446	hTRBV27_CASSLWASGSTDTQYFG_hTRBJ02-3	0.28033	hTRBV28_CASTAGTGAYEQYFG_hTRBJ02-7	0.275503	hTRBV06-5_CASSHQQAPNTEAFFG_hTRBJ01-1	0.363558	hTRBV07-2_CASSLSDYGYTFG_hTRBJ01-2	0.377156
hTRBV05-6_CASSFSGGANEQFFG_hTRBJ02-1	0.250673	hTRBV07-2_CASSLDPSYEQFFG_hTRBJ02-1	0.32102	hTRBV28_CASSPWTSGIEQYFG_hTRBJ02-7	0.277587	hTRBV05-8_CASSFGTGDINEQFFG_hTRBJ02-1	0.254174	hTRBV05-6_CASSLVTGELFFG_hTRBJ02-2	0.357486	hTRBV09_CASSVGGGHYGYTFG_hTRBJ01-2	0.369209
hTRBV05-1_CASSLALAGGAGANVLTFG_hTRBJ02-6	0.241324	hTRBV27_CASSLRPYYEQYFG_hTRBJ02-7	0.316645	hTRBV09_CASSGAGSTDTQYFG_hTRBJ02-3	0.274359	hTRBV11-3_CASSPVGSYNEQFFG_hTRBJ02-1	0.248249	hTRBV28_CASSPQTAPNEKLFFG_hTRBJ01-4	0.348579	hTRBV04-3_CASSQEILGGYGYTFG_hTRBJ01-2	0.366764
hTRBV29_CSVRQGLAFGELFFG_hTRBJ02-2	0.240286	hTRBV29_CSVEDGWRPVTFMNTEAFFG_hTRBJ01-1	0.308169	hTRBV20_CSAFGQVSYEQYFG_hTRBJ02-7	0.258543	hTRBV04-2_CASSQSPLAGEYNEQFFG_hTRBJ02-1	0.239362	hTRBV06-1_CASSHQQAPNTEAFFG_hTRBJ01-1	0.33117	hTRBV06-1_CASSESRNSNQPQHFG_hTRBJ01-5	0.362485
hTRBV28_CASSLGQGATDTQYFG_hTRBJ02-3	0.233707	hTRBV03-1_CASHGPEREQFFG_hTRBJ02-1	0.3027	hTRBV28_CASSSSLAEEGADTQYFG_hTRBJ02-3	0.257413	hTRBV05-6_CASRDFSSYNEQFFG_hTRBJ02-1	0.235807	hTRBV06-1_CASRGGTTIYNEQFFG_hTRBJ02-1	0.325907	hTRBV07-2_CASSLTDLYGYTFG_hTRBJ01-2	0.353316
hTRBV28_CASSWYLGRLDSGGTDTQYFG_hTRBJ02-3	0.226436	hTRBV10-2_CASSDIGQLNTEAFFG_hTRBJ01-1	0.298325	hTRBV05-6_CASSLGVEQFFG_hTRBJ02-1	0.254024	hTRBV12-3_CASSFRGPTDTQYFG_hTRBJ02-3	0.232845	hTRBV06-2_CASSYSISSSDEQFFG_hTRBJ02-1	0.319024	hTRBV06-1_CASSEAAGTAYEQYFG_hTRBJ02-7	0.34109
hTRBV12-3_CASNTLGVGTEAFFG_hTRBJ01-1	0.225051	hTRBV12-3_CASSWDQDYGYTFG_hTRBJ01-2	0.298051	hTRBV05-6_CASSLNILGAYNEQFFG_hTRBJ02-1	0.251765	hTRBV19_CASSMGSYGYTFG_hTRBJ01-2	0.232252	hTRBV28_CASRPGHRGYTFG_hTRBJ01-2	0.31781	hTRBV09_CASSPPGQSLEAFFG_hTRBJ01-1	0.337423
hTRBV06-7_CASSYTFGIDRVSYEQYFG_hTRBJ02-7	0.221243	hTRBV12-3_CASSLGTVAGELFFG_hTRBJ02-2	0.285883	hTRBV28_CASKPSGPRYTDTQYFG_hTRBJ02-3	0.251119	hTRBV02_CASSEMKLYEQYFG_hTRBJ02-7	0.230475	hTRBV05-3_CASSLYDIAGGNEQFFG_hTRBJ02-1	0.317405	hTRBV28_CASSPPQTGGGTEAFFG_hTRBJ01-1	0.330699
hTRBV06-1_CASSELPGTFQETQYFG_hTRBJ02-5	0.215703	hTRBV27_CASSLYLGGGRVDTQYFG_hTRBJ02-3	0.283422	hTRBV28_CASIKSAIYGYTFG_hTRBJ01-2	0.245471	hTRBV05-6_CASTIGDGEQFFG_hTRBJ02-1	0.227512	hTRBV06-5_CASRSGLAGTDTQYFG_hTRBJ02-3	0.306879	hTRBV05-5_CASSSERGGRKAMEQFFG_hTRBJ02-1	0.32642
hTRBV06-1_CASSTGLAGDEQFFG_hTRBJ02-1	0.211202	hTRBV05-5_CASSLALQGVNTEAFFG_hTRBJ01-1	0.274809	hTRBV28_CASKDPPYNEQFFG_hTRBJ02-1	0.24079	hTRBV11-2_CASSSGYDYEQYFG_hTRBJ02-7	0.22455	hTRBV06-5_CASRGGTTIYNEQFFG_hTRBJ02-1	0.305259	hTRBV10-3_CAINPADRPMSGYTFG_hTRBJ01-2	0.311749
hTRBV06-5_CASSYLGQGYEQYFG_hTRBJ02-7	0.202546	hTRBV27_CASRTGPNEQFFG_hTRBJ02-1	0.270297	hTRBV28_CASSITGTGAIEYFG_hTRBJ02-7	0.234819	hTRBV07-8_CASSLGAISYEQYFG_hTRBJ02-7	0.221588	hTRBV05-1_CASSPPSGPYNEQFFG_hTRBJ02-1	0.303235	hTRBV05-5_CASREEPGPPSSYEQYFG_hTRBJ02-7	0.311749
hTRBV06-1_CASRSGQGALSGNSPLHFG_hTRBJ01-6	0.197353	hTRBV11-2_CASSLRRGNTDTQYFG_hTRBJ02-3	0.267836	hTRBV09_CASSSGTIFTDTQYFG_hTRBJ02-3	0.21287	hTRBV07-2_CASSSPRDSSYNEQFFG_hTRBJ02-1	0.21744	hTRBV28_CAIPGTGYNEQFFG_hTRBJ02-1	0.299592	hTRBV06-1_CASSDRVGSSDGYTFG_hTRBJ01-2	0.286076
hTRBV24_CATSDNDRLGEQFFG_hTRBJ02-1	0.197006	hTRBV05-1_CASSLGADFTDTQYFG_hTRBJ02-3	0.266605	hTRBV27_CASRMGRLYTGELFFG_hTRBJ02-2	0.195602	hTRBV02_CASSDPQVGPTEAFFG_hTRBJ01-1	0.206183	hTRBV06-8_CATDGRGGLGYTFG_hTRBJ01-2	0.263964	hTRBV10-2_CASSETGEAFFG_hTRBJ01-1	0.276907
hTRBV05-5_CASSLNSGYTEAFFG_hTRBJ01-1	0.194929	hTRBV29_CSVDARGATDTQYFG_hTRBJ02-3	0.259359	hTRBV28_CASSTLAGEIGAYNEQFFG_hTRBJ02-1	0.193181	hTRBV03-1_CASSQTLLRGPQHFG_hTRBJ01-5	0.204998	hTRBV06-1_CASSDWGLLTDTQYFG_hTRBJ02-3	0.248985	hTRBV27_CASSFSGGSSYEQYFG_hTRBJ02-7	0.272628
hTRBV05-3_CASSLKRGAYEQYFG_hTRBJ02-7	0.193544	hTRBV02_CASHIQGKYYGYTFG_hTRBJ01-2	0.248968	hTRBV05-6_CASSTSGLEQYFG_hTRBJ02-7	0.184628	hTRBV05-6_CASSWDRDYEQYFG_hTRBJ02-7	0.204406	hTRBV06-8_CASSENLGLTEAFFG_hTRBJ01-1	0.246556	hTRBV06-2_CASSWIIDGATNTEAFFG_hTRBJ01-1	0.271405
hTRBV28_CASSLNHYGAYEQYFG_hTRBJ02-7	0.189736	hTRBV28_CASSLKQDYNEQFFG_hTRBJ02-1	0.248695	hTRBV05-1_CASSLGRNTGELFFG_hTRBJ02-2	0.182529	hTRBV06-1_CASSPTGYEAFFG_hTRBJ01-1	0.200851	hTRBV03-1_CASSPGDRGDGYTFG_hTRBJ01-2	0.245341	hTRBV12-3_CASSYGVWGYTFG_hTRBJ01-2	0.267126
hTRBV06-1_CASSELERNEQYFG_hTRBJ02-7	0.185581	hTRBV09_CASSVATPTDTQYFG_hTRBJ02-3	0.246781	hTRBV28_CASSMGRLLQETQYFG_hTRBJ02-5	0.180593	hTRBV04-1_CASSQTRLPAGGTGELFFG_hTRBJ02-2	0.200851	hTRBV04-3_CASSQDIGDGETQYFG_hTRBJ02-5	0.244531	hTRBV05-1_CASSLSLAGYEQYFG_hTRBJ02-7	0.265904
hTRBV05-1_CASSYEWGGVNEQFFG_hTRBJ02-1	0.185235	hTRBV05-1_CASSLNGPNTEAFFG_hTRBJ01-1	0.244046	hTRBV06-6_CASRGTSALLTNGANVLTFG_hTRBJ02-6	0.179786	hTRBV02_CASSEGLASDTQYFG_hTRBJ02-3	0.199073	hTRBV19_CASSILGGGQETQYFG_hTRBJ02-5	0.239673	hTRBV18_CASAPGNTEAFFG_hTRBJ01-1	0.264681
hTRBV02_CASSETGEDKNIQYFG_hTRBJ02-4	0.185235	hTRBV06-8_CASSTSPLNEQFFG_hTRBJ02-1	0.241039	hTRBV06-1_CASSAREGPLFGTQYFG_hTRBJ02-3	0.178333	hTRBV02_CASSEAHRASNQPQHFG_hTRBJ01-5	0.193741	hTRBV05-1_CASSSGYGNTEAFFG_hTRBJ01-1	0.223074	hTRBV06-1_CASSSTGGNGYTFG_hTRBJ01-2	0.264681
hTRBV06-1_CASSDQPRLTDTQYFG_hTRBJ02-3	0.184888	hTRBV06-1_CASSVRRTDTQYFG_hTRBJ02-3	0.240628	hTRBV10-3_CAISEPTGGATNEKLFFG_hTRBJ01-4	0.174621	hTRBV06-5_CASSYDSSSGNTIYFG_hTRBJ01-3	0.193149	hTRBV05-3_CASSPPSGPYNEQFFG_hTRBJ02-1	0.213358	hTRBV07-2_CASSLATAVDEQFFG_hTRBJ02-1	0.264681
hTRBV07-2_CASSPGSSPYGYTFG_hTRBJ01-2	0.181426	hTRBV09_CASNLAGGPLYEQFFG_hTRBJ02-1	0.233246	hTRBV05-4_CASSLAEVETQYFG_hTRBJ02-5	0.17446	hTRBV05-4_CASSAGQGSYEQYFG_hTRBJ02-7	0.192556	hTRBV06-8_CASRSGLAGTDTQYFG_hTRBJ02-3	0.208095	hTRBV09_CASSVDPSGVYEQYFG_hTRBJ02-7	0.252456
hTRBV06-1_CASSYVPGGGTGELFFG_hTRBJ02-2	0.177271	hTRBV06-1_CASSEGLSGALYEQYVG_hTRBJ02-7	0.227093	hTRBV28_CASSSWTRGTYEQYFG_hTRBJ02-7	0.174299	hTRBV05-5_CASSLDRPYGYTFG_hTRBJ01-2	0.191371	hTRBV04-3_CASSQDLSSADTQYFG_hTRBJ02-3	0.20769	hTRBV06-5_CASSSVTGGESSDTGELFFG_hTRBJ02-2	0.251845
hTRBV24_CATSEGRDEQYFG_hTRBJ02-7	0.176233	hTRBV02_CASRLPRENTEAFFG_hTRBJ01-1	0.223402	hTRBV06-2_CASSYQRGYYEQYFG_hTRBJ02-7	0.172039	hTRBV07-9_CASSFGGGNQPQHFG_hTRBJ01-5	0.184261	hTRBV03-1_CASSQAGLMAQNVEAFFG_hTRBJ01-1	0.20688	hTRBV07-9_CASSPRDYYEQYFG_hTRBJ02-7	0.245121
hTRBV09_CASSEGTGADTEAFFG_hTRBJ01-1	0.173116	hTRBV28_CASSFVAGTDTQYFG_hTRBJ02-3	0.223128	hTRBV06-1_CASSEAVHNEQFFG_hTRBJ02-1	0.170103	hTRBV07-8_CASSPGGRGGRTDTQYFG_hTRBJ02-3	0.180706	hTRBV06-1_CASSKGRLRGVNIGTQYFG_hTRBJ02-3	0.20607	hTRBV06-8_CASSSVTGGESSDTGELFFG_hTRBJ02-2	0.244509
hTRBV28_CASSPVAVTDTQYFG_hTRBJ02-3	0.171385	hTRBV28_CASSSRTSNYGYTFG_hTRBJ01-2	0.222581	hTRBV04-2_CASSQISLPTNEQFFG_hTRBJ02-1	0.16865	hTRBV04-3_CASSPHSGPYEQYFG_hTRBJ02-7	0.178337	hTRBV03-1_CASSQEGYTYNEQFFG_hTRBJ02-1	0.193115	hTRBV09_CASSDPGQTDEQFFG_hTRBJ02-1	0.239008
hTRBV10-2_CASSEVATGGGSGETQYFG_hTRBJ02-5	0.168269	hTRBV04-1_CASSPGTGEGYEQYFG_hTRBJ02-7	0.220394	hTRBV28_CASSPPSPPANPPMQYFG_hTRBJ02-7	0.167198	hTRBV11-2_CASSLNSGASPLHFG_hTRBJ01-6	0.175374	hTRBV15_CATSILAGEEQFFG_hTRBJ02-1	0.193115	hTRBV06-1_CASSEGGRGAYNEQFFG_hTRBJ02-1	0.238397
hTRBV06-1_CASSVIDRRNSPLHFG_hTRBJ01-6	0.16723	hTRBV27_CASSLSRGRTGELFFG_hTRBJ02-2	0.219984	hTRBV28_CASSWGSSYNEQFFG_hTRBJ02-1	0.162356	hTRBV10-2_CASTKRDTPNTGELFFG_hTRBJ02-2	0.174189	hTRBV28_CASSLEEAGVMGDTQYFG_hTRBJ02-3	0.191496	hTRBV19_CASLTGNPYEQYFG_hTRBJ02-7	0.226782
hTRBV05-1_CASSATGWETQYFG_hTRBJ02-5	0.166538	hTRBV09_CASSAPNRHLEQFFG_hTRBJ02-1	0.207405	hTRBV28_CASSSHWDADSNQPQHFG_hTRBJ01-5	0.160419	hTRBV28_CASSSGTARTDTQYFG_hTRBJ02-3	0.173597	hTRBV06-5_CASSKGRLRGVNIGTQYFG_hTRBJ02-3	0.182184	hTRBV28_CASSRQGTDGYTFG_hTRBJ01-2	0.226782
hTRBV06-2_CASSYWDRGRVYNEQFFG_hTRBJ02-1	0.165846	hTRBV29_CSVHPQAGHPDTQYFG_hTRBJ02-3	0.207269	hTRBV02_CASRDRTSGRRGDEQFFG_hTRBJ02-1	0.158321	hTRBV18_CASSPPDTGELFFG_hTRBJ02-2	0.171227	hTRBV05-4_CASSSRTARTLDTQYFG_hTRBJ02-3	0.172872	hTRBV10-3_CAISPEGTGEKLFFG_hTRBJ01-4	0.226171
hTRBV05-6_CASSFGGSYNEQFFG_hTRBJ02-1	0.163422	hTRBV05-3_CASNYGGGYEQYFG_hTRBJ02-7	0.205218	hTRBV29_CSDRGSGIYNEQFFG_hTRBJ02-1	0.1559	hTRBV10-3_CAITSAYTDTQYFG_hTRBJ02-3	0.170634	hTRBV05-6_CASSLAPGSNQPQHFG_hTRBJ01-5	0.169634	hTRBV02_CASSRTQGVGQPQHFG_hTRBJ01-5	0.221892
hTRBV27_CASNLNGGQSSTDTQYFG_hTRBJ02-3	0.162729	hTRBV05-1_CASSFLSRSVHGYTFG_hTRBJ01-2	0.199065	hTRBV28_CASSLARQNEQYFG_hTRBJ02-7	0.153157	hTRBV29_CSVESGDTGIYNEQFFG_hTRBJ02-1	0.170042	hTRBV05-5_CASTPFPAYGYTFG_hTRBJ01-2	0.168014	hTRBV04-1_CASSQDQGITEAFFG_hTRBJ01-1	0.221892
hTRBV28_CASSDLGQGCCTGELFFG_hTRBJ02-2	0.162037	hTRBV04-2_CASSPGTEISGELFFG_hTRBJ02-2	0.198382	hTRBV28_CASSYQLRRGIGYGYTFG_hTRBJ01-2	0.152673	hTRBV05-6_CASSLFRTGYEQYFG_hTRBJ02-7	0.167079	hTRBV05-3_CASSLKFGQRWQYFG_hTRBJ02-7	0.163966	hTRBV02_CASSEVQGMNTEAFFG_hTRBJ01-1	0.220058
hTRBV06-1_CASKTLIRGPTEPGNQPQHFG_hTRBJ01-5	0.158228	hTRBV10-1_CASSERGYTDTQYFG_hTRBJ02-3	0.196058	hTRBV28_CASTVGLAGASTDTQYFG_hTRBJ02-3	0.152027	hTRBV04-1_CASSQALNTEAFFG_hTRBJ01-1	0.166487	hTRBV06-8_CASSKGRLRGVNIGTQYFG_hTRBJ02-3	0.163561	hTRBV07-8_CASSLEGIGGLEAFFG_hTRBJ01-1	0.218836
hTRBV28_CASNYVREGEDTQYFG_hTRBJ02-3	0.156843	hTRBV06-1_CASIPRRQMNTEAFFG_hTRBJ01-1	0.195921	hTRBV23_CASSPLQRAPTSYEQYFG_hTRBJ02-7	0.14654	hTRBV14_CASSRGTSFYNEQFFG_hTRBJ02-1	0.165894	hTRBV07-6_CASSPEETGGRGYTFG_hTRBJ01-2	0.161536	hTRBV12-3_CASNVQGVTEAFFG_hTRBJ01-1	0.215168
hTRBV06-2_CASMDRQETQYFG_hTRBJ02-5	0.153727	hTRBV09_CASSGRMGDTEAFFG_hTRBJ01-1	0.19346	hTRBV28_CASSLPASGLSTDTQYFG_hTRBJ02-3	0.14541	hTRBV27_CASSLLVQGAGEVDTQYFG_hTRBJ02-3	0.163525	hTRBV05-1_CASSLGGSSEQFFG_hTRBJ02-1	0.161536	hTRBV02_CASSVYLGNEQFFG_hTRBJ02-1	0.2115
hTRBV06-1_CASSEPPFWGPPIYEQYFG_hTRBJ02-7	0.151996	hTRBV28_CASSLFGRAPDTQYFG_hTRBJ02-3	0.189632	hTRBV12-3_CASSFRNTGELFFG_hTRBJ02-2	0.145249	hTRBV11-2_CASSFPGSSYEQYFG_hTRBJ02-7	0.162932	hTRBV05-1_CASSDATRNYEQYFG_hTRBJ02-7	0.158298	hTRBV19_CASSIDRGLNYGYTFG_hTRBJ01-2	0.210278
hTRBV05-1_CASSLSVSWRGLARYLSYNEQFFG_hTRBJ02-1	0.15165	hTRBV09_CASSVAGMNTEAFFG_hTRBJ01-1	0.187581	hTRBV28_CASSTWGGRNTEAFFG_hTRBJ01-1	0.140891	hTRBV12-3_CASTLTGDAEAFFG_hTRBJ01-1	0.160562	hTRBV05-5_CASDRAFYNSPLHFG_hTRBJ01-6	0.15182	hTRBV07-2_CASSLEGLGRAEAFFG_hTRBJ01-1	0.210278
hTRBV09_CASSNSLAGGPKGGISGELFFG_hTRBJ02-2	0.145072	hTRBV27_CASRGGGGGTEAFFG_hTRBJ01-1	0.186487	hTRBV28_CASSFGYENTEAFFG_hTRBJ01-1	0.139116	hTRBV07-8_CASRGGAADTQYFG_hTRBJ02-3	0.160562	hTRBV19_CASSIGGQVETQYFG_hTRBJ02-5	0.151415	hTRBV04-3_CASSVDRAGANVLTFG_hTRBJ02-6	0.207833
hTRBV28_CASSPWAYNEQFFG_hTRBJ02-1	0.140571	hTRBV11-2_CATEWLAGGNEQFFG_hTRBJ02-1	0.178421	hTRBV28_CASSLSNRGGEQYFG_hTRBJ02-7	0.138148	hTRBV04-3_CASSQVGQLYGYTFG_hTRBJ01-2	0.158192	hTRBV05-4_CASSQITTGAGGYTFG_hTRBJ01-2	0.148581	hTRBV10-3_CAISASGAPSNNEQFFG_hTRBJ02-1	0.20661
hTRBV06-1_CASSEPLAGVWYEQYFG_hTRBJ02-7	0.138493	hTRBV27_CASSLSYNQGNYGYTFG_hTRBJ01-2	0.169124	hTRBV27_CASSLSTGYGYTFG_hTRBJ01-2	0.137341	hTRBV09_CASSDGTSVLETQYFG_hTRBJ02-5	0.15286	hTRBV06-1_CASSLLAGNVAEAFFG_hTRBJ01-1	0.142913	hTRBV09_CASSALGVYTFG_hTRBJ01-2	0.205999
hTRBV28_CASSPPVAGGNTGELFFG_hTRBJ02-2	0.137801	hTRBV04-1_CASSQETGIYEQYFG_hTRBJ02-7	0.166799	hTRBV24_CATAHGTGPATEAFFG_hTRBJ01-1	0.13492	hTRBV12-5_CASGLPSGRDGNEQFFG_hTRBJ02-1	0.152267	hTRBV12-3_CASSHRRGAYNEQFFG_hTRBJ02-1	0.141294	hTRBV05-5_CAGGYGPGNTIYFG_hTRBJ01-3	0.204776
hTRBV05-6_CASSSFYEQYFG_hTRBJ02-7	0.137108	hTRBV02_CASSEEARGAMNTEAFFG_hTRBJ01-1	0.163381	hTRBV07-2_CASSFWGNGQETQYFG_hTRBJ02-5	0.133468	hTRBV04-2_CASSRGGILYNEQFFG_hTRBJ02-1	0.15049	hTRBV28_CASSLGHQPQHFG_hTRBJ01-5	0.139674	hTRBV06-5_CASSSTGGNGYTFG_hTRBJ01-2	0.20172
hTRBV24_CATRGMDGYTFG_hTRBJ01-2	0.136416	hTRBV11-2_CATRSLGGAPDTQYFG_hTRBJ02-3	0.162424	hTRBV28_CASSLLGGDPYEQYFG_hTRBJ02-7	0.131208	hTRBV04-2_CASSPAAAGRADTQYFG_hTRBJ02-3	0.15049	hTRBV05-5_CASSSLQGGDEQYFG_hTRBJ02-7	0.13846	hTRBV09_CASSAHRDREDYGYTFG_hTRBJ01-2	0.200498
hTRBV19_CASSIDGAGSNGYTFG_hTRBJ01-2	0.135031	hTRBV28_CASSFELNTDTQYFG_hTRBJ02-3	0.16133	hTRBV13_CASSLPTSGINNEQFFG_hTRBJ02-1	0.13024	hTRBV04-2_CASSQTVDTGYVGEQYFG_hTRBJ02-7	0.149305	hTRBV06-1_CASSEDPAGTGYEQYFG_hTRBJ02-7	0.137245	hTRBV05-6_CASSPGNVQFFG_hTRBJ02-1	0.200498
hTRBV11-2_CASSLGASGHNTGELFFG_hTRBJ02-2	0.135031	hTRBV04-2_CASSQLAEETQYFG_hTRBJ02-5	0.16051	hTRBV28_CASSLGESYAYEQYFG_hTRBJ02-7	0.128626	hTRBV11-2_CASSGTSGGAASSDTQYFG_hTRBJ02-3	0.147528	hTRBV28_CASSFTDSQTQETQYFG_hTRBJ02-5	0.134411	hTRBV05-1_CASSEPYNEQFFG_hTRBJ02-1	0.197441
hTRBV06-1_CASSVGPGTYNEQFFG_hTRBJ02-1	0.132607	hTRBV11-2_CASSFRDIYGYTFG_hTRBJ01-2	0.157229	hTRBV28_CASSLWTGGIDTIYFG_hTRBJ01-3	0.127012	hTRBV05-5_CASRRQGWNSPLHFG_hTRBJ01-6	0.147528	hTRBV06-5_CATDGRGGLGYTFG_hTRBJ01-2	0.134006	hTRBV05-1_CASSRGGRNEQFFG_hTRBJ02-1	0.196219
hTRBV06-1_CASKPNTGVNTGELFFG_hTRBJ02-2	0.131915	hTRBV29_CSVVTVSQETQYFG_hTRBJ02-5	0.155588	hTRBV28_CASSLSGSPYNEQFFG_hTRBJ02-1	0.126367	hTRBV29_CSVEDRIGTEAFFG_hTRBJ01-1	0.146343	hTRBV05-4_CASSSEQGTYPNYGYTFG_hTRBJ01-2	0.132387	hTRBV06-1_CASMVLRTSGNTIYFG_hTRBJ01-3	0.191328
hTRBV05-4_CASSQDPIVSGELFFG_hTRBJ02-2	0.129837	hTRBV07-9_CASSSTGTYSNQPQHFG_hTRBJ01-5	0.154631	hTRBV28_CASSETAHFFAAPQHFG_hTRBJ01-5	0.122493	hTRBV19_CATTAWLGTGELFFG_hTRBJ02-2	0.143973	hTRBV20_CSARVPGLAGGTTSTDTQYFG_hTRBJ02-3	0.132387	hTRBV04-1_CASSQEEGNSPLHFG_hTRBJ01-6	0.186438
hTRBV27_CASSLGTGSPLHFG_hTRBJ01-6	0.128106	hTRBV09_CASSGHPTGNTEAFFG_hTRBJ01-1	0.150393	hTRBV28_CASSGDEQFFG_hTRBJ02-1	0.121686	hTRBV06-6_CASSHGDWSSNQPQHFG_hTRBJ01-5	0.14338	hTRBV06-5_CASSENLGLTEAFFG_hTRBJ01-1	0.131982	hTRBV30_CAWILGGPTDTQYFG_hTRBJ02-3	0.184604
hTRBV05-1_CASTGLANNEQFFG_hTRBJ02-1	0.127067	hTRBV07-8_CASSTTSGRTLSYNEQFFG_hTRBJ02-1	0.149983	hTRBV28_CASSPSPPAGGSNEQFFG_hTRBJ02-1	0.120879	hTRBV02_CASSERGGAGETQYFG_hTRBJ02-5	0.142788	hTRBV05-5_CASSPTGDGVYGYTFG_hTRBJ01-2	0.131577	hTRBV11-2_CASSLKSGTWGHTEQFFG_hTRBJ02-1	0.182159
hTRBV07-9_CASSPPSGGVIETQYFG_hTRBJ02-5	0.126029	hTRBV13_CASSLAIDQGGTEAFFG_hTRBJ01-1	0.149299	hTRBV28_CALRGRGDEQFFG_hTRBJ02-1	0.119588	hTRBV11-2_CASSLDAGGYGYTFG_hTRBJ01-2	0.141603	hTRBV05-4_CASNRERTGELFFG_hTRBJ02-2	0.131172	hTRBV05-8_CASSYRGQAEAFFG_hTRBJ01-1	0.178492
hTRBV19_CASSIRSSYEQYFG_hTRBJ02-7	0.125336	hTRBV05-5_CASSLAPAVDTQYFG_hTRBJ02-3	0.143967	hTRBV07-2_CASSPWTGTNTIYFG_hTRBJ01-3	0.117813	hTRBV14_CASSQSGGNGYTFG_hTRBJ01-2	0.139825	hTRBV06-8_CASSHQQAPNTEAFFG_hTRBJ01-1	0.131172	hTRBV02_CASSEYLDSYTSYEQYFG_hTRBJ02-7	0.176047
hTRBV06-1_CASRKEQARNQPQHFG_hTRBJ01-5	0.12499	hTRBV04-1_CASSRGQGEGYEQYFG_hTRBJ02-7	0.14342	hTRBV28_CASSLGLAGGYYEQYFG_hTRBJ02-7	0.116683	hTRBV29_CSVVLDTAGTFG_hTRBJ01-1	0.136863	hTRBV06-1_CASRLGLAGTDTQYFG_hTRBJ02-3	0.129958	hTRBV06-1_CASSYYGYTFG_hTRBJ01-2	0.171156
hTRBV06-1_CASSALRAYSNQPQHFG_hTRBJ01-5	0.123951	hTRBV11-2_CASSLLIELAYGELFFG_hTRBJ02-2	0.141779	hTRBV28_CASSFGQPNSPLHFG_hTRBJ01-6	0.114262	hTRBV02_CASSQSDEQFFG_hTRBJ02-1	0.13627	hTRBV27_CASSLSGGNVLTFG_hTRBJ02-6	0.128339	hTRBV03-1_CASSQGWTATNYGYTFG_hTRBJ01-2	0.169934
hTRBV27_CASSRPQTGLSTDTQYFG_hTRBJ02-3	0.123259	hTRBV27_CASSYGQGTTFFG_hTRBJ02-1	0.137268	hTRBV05-6_CASSLGQAEANEQFFG_hTRBJ02-1	0.112003	hTRBV11-2_CASSLGAANPNEQYFG_hTRBJ02-7	0.13627	hTRBV28_CASSSGTAPNEKLFFG_hTRBJ01-4	0.127124	hTRBV12-3_CASTPNYSNQPQHFG_hTRBJ01-5	0.163821
hTRBV09_CASSTGTSYEQYFG_hTRBJ02-7	0.123259	hTRBV28_CASRPSDVEEAFFG_hTRBJ01-1	0.136311	hTRBV28_CASSLRSTGNTEAFFG_hTRBJ01-1	0.111519	hTRBV19_CASSMNSGRGGLLNEQFFG_hTRBJ02-1	0.135678	hTRBV05-4_CASSLKLTQYYEQYFG_hTRBJ02-7	0.125909	hTRBV04-3_CASSQSRGAYNEQFFG_hTRBJ02-1	0.163821
hTRBV12-3_CASSLTGRPGEQYFG_hTRBJ02-7	0.122566	hTRBV06-1_CASSTSGRRYEQYVG_hTRBJ02-7	0.136037	hTRBV28_CASNPGGTEAFFG_hTRBJ01-1	0.111519	hTRBV02_CASSYSGEAKNIQYFG_hTRBJ02-4	0.135678	hTRBV06-1_CAPPRQGGQYFG_hTRBJ02-7	0.125505	hTRBV02_CASSTGRNTEAFFG_hTRBJ01-1	0.16321
hTRBV28_CASSSHRGRGTYEQYFG_hTRBJ02-7	0.118065	hTRBV05-1_CASSFGREQSIQYFG_hTRBJ02-4	0.135764	hTRBV07-9_CASSSDDYEQYFG_hTRBJ02-7	0.110066	hTRBV04-2_CASSQERRGGIGTDTQYFG_hTRBJ02-3	0.135085	hTRBV05-4_CASSLAWLGYGYTFG_hTRBJ01-2	0.119027	hTRBV11-2_CASRGQWDEQFFG_hTRBJ02-1	0.160154
hTRBV06-1_CASSEYVGQGAGDTQYFG_hTRBJ02-3	0.117373	hTRBV13_CASSPTRGGNTEAFFG_hTRBJ01-1	0.132619	hTRBV28_CASRATARVAGGSYEQYFG_hTRBJ02-7	0.109744	hTRBV05-6_CASSRQWNTEAFFG_hTRBJ01-1	0.134493	hTRBV04-2_CASSQDWVWLARNEQFFG_hTRBJ02-1	0.117812	hTRBV04-3_CASSQEGQGALNEKLFFG_hTRBJ01-4	0.157097
hTRBV06-1_CASSPAGANTGELFFG_hTRBJ02-2	0.117027	hTRBV28_CASSSPRGPLHFG_hTRBJ01-6	0.132072	hTRBV28_CASSSRQGRIAYGYTFG_hTRBJ01-2	0.108937	hTRBV04-1_CASSQNTARGRTEAFFG_hTRBJ01-1	0.133901	hTRBV04-2_CASSQAGQGGYEQYFG_hTRBJ02-7	0.116598	hTRBV07-2_CASSWHRDVATNEKLFFG_hTRBJ01-4	0.155263
hTRBV06-1_CASSEAPSRDYGYTFG_hTRBJ01-2	0.115642	hTRBV07-8_CASKSAQGGNSPLHFG_hTRBJ01-6	0.131936	hTRBV28_CASSTTRWGRAGELFFG_hTRBJ02-2	0.10813	hTRBV02_CASSTGRMNTEAFFG_hTRBJ01-1	0.133308	hTRBV06-1_CASRLGSPNEQFFG_hTRBJ02-1	0.112954	hTRBV04-3_CASSQDPSGGADEQFFG_hTRBJ02-1	0.154041
hTRBV06-6_CASSYTSGHHHYGYTFG_hTRBJ01-2	0.113911	hTRBV07-8_CASSLAVRGINEKLFFG_hTRBJ01-4	0.130842	hTRBV09_CASSNPNRDAFFG_hTRBJ01-1	0.107807	hTRBV02_CASSGGQDEQYFG_hTRBJ02-7	0.132123	hTRBV10-3_CAISERNNEQFFG_hTRBJ02-1	0.112549	hTRBV05-6_CASSPGNEQFFG_hTRBJ02-1	0.15343
hTRBV28_CASSSTVGTIYFG_hTRBJ01-3	0.113564	hTRBV06-1_CASSTTGWKETQYFG_hTRBJ02-5	0.130705	hTRBV27_CASSLGGGRPQHFG_hTRBJ01-5	0.107646	hTRBV05-3_CASSWGGRGMNTEAFFG_hTRBJ01-1	0.131531	hTRBV06-1_CASSTGQKNTEAFFG_hTRBJ01-1	0.111335	hTRBV11-2_CASSRLGLLVTGELFFG_hTRBJ02-2	0.152207
hTRBV27_CASSPPNSPLHFG_hTRBJ01-6	0.112526	hTRBV02_CASRDTGELFFG_hTRBJ02-2	0.130295	hTRBV05-1_CASRLGHSYTEAFFG_hTRBJ01-1	0.104256	hTRBV09_CASSSSGVGYEQYFG_hTRBJ02-7	0.130346	hTRBV04-1_CASSPVATGQGPDTQYFG_hTRBJ02-3	0.109715	hTRBV05-1_CASSLGRSNQPQHFG_hTRBJ01-5	0.149762
hTRBV20_CSAETRDSFNEKLFFG_hTRBJ01-4	0.112179	hTRBV05-3_CASRLAGENEQFFG_hTRBJ02-1	0.12715	hTRBV10-3_CAISEDRSSYNEQFFG_hTRBJ02-1	0.102965	hTRBV07-9_CASSRATNYGYTFG_hTRBJ01-2	0.129753	hTRBV28_CASSENLGLTEAFFG_hTRBJ01-1	0.108501	hTRBV06-8_CASSSTGGNGYTFG_hTRBJ01-2	0.147317
hTRBV24_CATSAGLAHYNEQFFG_hTRBJ02-1	0.112179	hTRBV27_CASSLQGANYGYTFG_hTRBJ01-2	0.125373	hTRBV04-1_CASSQGSSGSLDEQYFG_hTRBJ02-7	0.100222	hTRBV20_CSAPASSGTDTQYFG_hTRBJ02-3	0.129161	hTRBV06-2_CASSYSMWGRDTEAFFG_hTRBJ01-1	0.108501	hTRBV12-3_CASSLDRSGIGGGYTFG_hTRBJ01-2	0.145483
hTRBV28_CASSSPGLYNDYTDTQYFG_hTRBJ02-3	0.111487	hTRBV06-5_CASSSGTDQPQHFG_hTRBJ01-5	0.125373	Low frequency	54.2652	hTRBV11-2_CASSVSGGVTDTQYFG_hTRBJ02-3	0.128568	hTRBV07-8_CASREGSGNTYEQYFG_hTRBJ02-7	0.108096	hTRBV19_CASSITSGPYNEQFFG_hTRBJ02-1	0.144872
hTRBV28_CASTLPQGGTDYEQYFG_hTRBJ02-7	0.111141	hTRBV27_CASSSLNTEAFFG_hTRBJ01-1	0.124279			hTRBV11-2_CASSQGGRSHEQYFG_hTRBJ02-7	0.128568	hTRBV06-2_CASSQGQGLQPQHFG_hTRBJ01-5	0.107691	hTRBV04-2_CASSQDLAGLSYEQYFG_hTRBJ02-7	0.14426
hTRBV10-2_CASSESPQGGPTDTQYFG_hTRBJ02-3	0.109063	hTRBV27_CASSDGGSRNEQFFG_hTRBJ02-1	0.123869			hTRBV29_CSVKNSDYGYTFG_hTRBJ01-2	0.123828	hTRBV06-1_CASSEAEGRTDTQYFG_hTRBJ02-3	0.101213	hTRBV05-1_CASSPQQDGGAFFG_hTRBJ01-1	0.14426
hTRBV28_CASSGGGTDTQYFG_hTRBJ02-3	0.107678	hTRBV06-2_CASSLTHNEQFFG_hTRBJ02-1	0.122638			hTRBV06-1_CASYTTYEQYFG_hTRBJ02-7	0.123236	hTRBV28_CASSYQLNLYENEQFFG_hTRBJ02-1	0.100404	hTRBV03-1_CAIQDRGANTEAFFG_hTRBJ01-1	0.141815
hTRBV28_CASSPIDPRGRNSPLHFG_hTRBJ01-6	0.107678	hTRBV11-2_CASSLISLHTDTQYFG_hTRBJ02-3	0.121408			hTRBV29_CSVAGERGYTFG_hTRBJ01-2	0.122643	Low frequency	37.5291	hTRBV10-3_CAISEKGYTEAFFG_hTRBJ01-1	0.136314
hTRBV09_CASSAGDRVWEQFFG_hTRBJ02-1	0.107332	hTRBV18_CASSRRTSGPYNEQFFG_hTRBJ02-1	0.121135			hTRBV29_CSVEDAEGRETQYFG_hTRBJ02-5	0.122643			hTRBV05-6_CASSLGPESILEQYFG_hTRBJ02-7	0.133869
hTRBV05-1_CASRPHTVYGYTFG_hTRBJ01-2	0.106986	hTRBV05-1_CASSPGRPNTGELFFG_hTRBJ02-2	0.120588			hTRBV12-3_CASSLGTLDTEAFFG_hTRBJ01-1	0.122643			hTRBV05-3_CASSPQQDGGAFFG_hTRBJ01-1	0.133869
hTRBV06-1_CASSPRGTGYGYTFG_hTRBJ01-2	0.106293	hTRBV05-3_CASSQIRSGGTEAFFG_hTRBJ01-1	0.119904			hTRBV11-2_CASTRQGTGELFFG_hTRBJ02-2	0.121458			hTRBV05-5_CASSPFSPGLEETQYFG_hTRBJ02-5	0.132646
hTRBV09_CASSPQEGKNIQYFG_hTRBJ02-4	0.105601	hTRBV18_CASSPPEQGPQYFG_hTRBJ02-3	0.11881			hTRBV04-1_CASSQDSVSGGRYEQFFG_hTRBJ02-1	0.120866			hTRBV05-4_CASRPSGRRYNEQFFG_hTRBJ02-1	0.130812
hTRBV12-3_CASSLGSGRSNAGEQYFG_hTRBJ02-7	0.104909	hTRBV29_CSVASGRAAGEQFFG_hTRBJ02-1	0.118127			hTRBV02_CASLETGTSGYNEQFFG_hTRBJ02-1	0.120273			hTRBV04-1_CASSQEGRGAFFG_hTRBJ01-1	0.1247
hTRBV06-1_CASSYGPGPAGTEAFFG_hTRBJ01-1	0.104909	hTRBV07-9_CASSFGGQGPGNTIYFG_hTRBJ01-3	0.11799			hTRBV28_CASSLLDRGNTDTQYFG_hTRBJ02-3	0.119681			hTRBV09_CASSVAGGLGEQETQYFG_hTRBJ02-5	0.120421
hTRBV07-8_CASSELIRGDSSLNIQYFG_hTRBJ02-4	0.104562	hTRBV07-8_CASSADRGETQYFG_hTRBJ02-5	0.115256			hTRBV02_CASSEGDISTDTQYFG_hTRBJ02-3	0.119681			hTRBV06-6_CASSHPFGSSTDTQYFG_hTRBJ02-3	0.120421
hTRBV06-1_CASSEVFRANYGYTFG_hTRBJ01-2	0.104562	hTRBV27_CASNNPSGNTGELFFG_hTRBJ02-2	0.111291			hTRBV06-6_CASSYPGQGANEQYFG_hTRBJ02-7	0.117904			hTRBV05-4_CASSPWTGGIPDTQYFG_hTRBJ02-3	0.11981
hTRBV06-1_CASSMGQSMNTEAFFG_hTRBJ01-1	0.104216	hTRBV05-6_CASSLEPGQGFVGELFFG_hTRBJ02-2	0.110607			hTRBV02_CASRGNILDREIFHEQFFG_hTRBJ02-1	0.117904			hTRBV07-8_CASSRQLGQNTEAFFG_hTRBJ01-1	0.119198
hTRBV27_CASSSGQGENTEAFFG_hTRBJ01-1	0.10387	hTRBV06-1_CASSLTPDSSEQYVG_hTRBJ02-7	0.109787			hTRBV28_CASSFHRGGYTFG_hTRBJ01-2	0.116719			hTRBV12-3_CASSRDGSSSYEQYFG_hTRBJ02-7	0.119198
hTRBV06-2_CASSFRLGGNSPLHFG_hTRBJ01-6	0.103177	hTRBV19_CASRDRRWEPQHFG_hTRBJ01-5	0.107326			hTRBV04-1_CASSQDRSPLHFG_hTRBJ01-6	0.116126			hTRBV06-6_CASSVGRRGRVQPQHFG_hTRBJ01-5	0.113086
hTRBV28_CASSYSGSADTQYFG_hTRBJ02-3	0.102139	hTRBV06-1_CASSEWVDRVDGYTFG_hTRBJ01-2	0.106369			hTRBV07-9_CASSLGGAIMNTEAFFG_hTRBJ01-1	0.115534			hTRBV09_CASSVAQSSGALTQYFG_hTRBJ02-3	0.112474
hTRBV07-8_CASSPYSGTGGATNEKLFFG_hTRBJ01-4	0.100754	hTRBV07-9_CASSGRSGRAKDTQYFG_hTRBJ02-3	0.105822			hTRBV07-9_CASRHRDLYGYTFG_hTRBJ01-2	0.114941			hTRBV05-5_CASSEGQVSGNTIYFG_hTRBJ01-3	0.110029
hTRBV05-1_CASSLKRGANEQYFG_hTRBJ02-7	0.100754	hTRBV09_CASSGNPTGGGTEAFFG_hTRBJ01-1	0.105138			hTRBV20_CSGQGTYNTEAFFG_hTRBJ01-1	0.114941			hTRBV12-3_CASSPNYSNQPQHFG_hTRBJ01-5	0.109418
Low frequency	61.9843	hTRBV18_CASSPPSDSWAPNIQYFG_hTRBJ02-4	0.102677			hTRBV05-3_CASSLTGGPLDEQYFG_hTRBJ02-7	0.114349			hTRBV07-9_CASSLEAGLGSNEQFFG_hTRBJ02-1	0.108807
		hTRBV13_CASSPNRILANTGELFFG_hTRBJ02-2	0.101994			hTRBV05-4_CASSSTTGYQETQYFG_hTRBJ02-5	0.114349			hTRBV19_CASSIVQGGYNEQFFG_hTRBJ02-1	0.10575
		hTRBV19_CASSIDLGLKSQPQHFG_hTRBJ01-5	0.101857			hTRBV29_CSVVRGGYEQYFG_hTRBJ02-7	0.114349			hTRBV05-4_CASSLGPGGGNGYTFG_hTRBJ01-2	0.10575
		hTRBV05-3_CASSPVVAEREDEQFFG_hTRBJ02-1	0.101857			hTRBV13_CASSLGWGAEAFFG_hTRBJ01-1	0.113164			hTRBV06-2_CASRRRGEQYFG_hTRBJ02-7	0.105139
		hTRBV05-1_CASSLNAYSGVNYEQYFG_hTRBJ02-7	0.101583			hTRBV20_CSARGRDFNYGYTFG_hTRBJ01-2	0.111386			hTRBV06-1_CASSYYEQYFG_hTRBJ02-7	0.104528
		hTRBV06-1_CASLAGEWNEQFFG_hTRBJ02-1	0.100626			hTRBV09_CASSVPQGLAGTGELFFG_hTRBJ02-2	0.110794			hTRBV04-3_CASSQDTGTWGFFG_hTRBJ02-1	0.103916
		hTRBV07-2_CASSLAGGAVDTQYFG_hTRBJ02-3	0.10049			hTRBV04-3_CASSQDTSTDTQYFG_hTRBJ02-3	0.109609			hTRBV10-3_CAISGPPLEGTEAFFG_hTRBJ01-1	0.102083
		Low frequency	49.9856			hTRBV06-1_CASSYPSGGVEAFFG_hTRBJ01-1	0.106646			hTRBV10-2_CASSTGIPEAFFG_hTRBJ01-1	0.102083
						hTRBV05-1_CASSLSHNEQFFG_hTRBJ02-1	0.105461			hTRBV12-3_CASSFGGGAGEQFFG_hTRBJ02-1	0.101471
						hTRBV04-2_CASSPPAAGGELQFFG_hTRBJ02-1	0.105461			hTRBV11-2_CASSSPIRPRDKASTDTQYFG_hTRBJ02-3	0.101471
						hTRBV05-6_CASSLGPLYEQYFG_hTRBJ02-7	0.105461			hTRBV05-5_CASSHRRVEVKAFFG_hTRBJ01-1	0.101471
						hTRBV09_CASSVAPWGAIADTQYFG_hTRBJ02-3	0.104869			Low frequency	41.2029
						hTRBV06-6_CASSYSGTAPYEQYFG_hTRBJ02-7	0.104869
						hTRBV04-3_CASSQPPAGTGYNYGYTFG_hTRBJ01-2	0.104277
						hTRBV07-2_CASSLGVTYGYTFG_hTRBJ01-2	0.104277
						hTRBV06-6_CASSYAGAVLGEKLFFG_hTRBJ01-4	0.104277
						hTRBV19_CASRAGNQPQHFG_hTRBJ01-5	0.103092
						hTRBV02_CASSHPAPRTGGWDEQFFG_hTRBJ02-1	0.103092
						hTRBV04-3_CASSQGYAAGANVLTFG_hTRBJ02-6	0.101907
						hTRBV06-6_CASSQTGGRLTEAFFG_hTRBJ01-1	0.101907
						hTRBV04-1_CASSHYPGLANNEQFFG_hTRBJ02-1	0.100722
						Low frequency	60.0015
Figure 2d
Expanded clonotypes			Non-expanded clonotypes
TNFa/IFNg	TNFa/IFNg+anti-HLA	Untreated	TNFa/IFNg	TNFa/IFNg+anti-HLA	Untreated
60967.5	110	110	110	110	110
42059.5	110	382.5	110	110	110
5463	110	110	110	110	110
191138	110	110	110	110	110
30751.5	110	110	110	110	110
46902	110	110	110	110	110

## Sheet: Figure 3
Figure 3b
Ex vivo		D14
TCRb	%	TCRb	%
hTRBV29_CSALLAGVRYEQYFG_hTRBJ02-7	14.7352	hTRBV28_CASSPGLGNYEQYFG_hTRBJ02-7	58.8137
hTRBV02_CASTWTSGNTNTGELFFG_hTRBJ02-2	8.16357	hTRBV29_CSALLAGVRYEQYFG_hTRBJ02-7	5.45903
hTRBV28_CASSPGLGNYEQYFG_hTRBJ02-7	6.47948	hTRBV19_CASSLRDRFTDTQYFG_hTRBJ02-3	2.53614
hTRBV07-9_CASSLESSGTPYEQYFG_hTRBJ02-7	5.61664	hTRBV07-9_CASSLESSGTPYEQYFG_hTRBJ02-7	1.18852
hTRBV12-3_CASSSTRRSGRARYEQYFG_hTRBJ02-7	3.75773	hTRBV05-5_CASSRSTLNTGELFFG_hTRBJ02-2	0.683491
hTRBV05-5_CASSRSTLNTGELFFG_hTRBJ02-2	3.47218	hTRBV05-1_CASSLEAGRSGNTIYFG_hTRBJ01-3	0.534337
hTRBV05-6_CASSFGGNTGELFFG_hTRBJ02-2	2.30354	hTRBV02_CASTWTSGNTNTGELFFG_hTRBJ02-2	0.456358
hTRBV19_CASSLRDRFTDTQYFG_hTRBJ02-3	1.57111	hTRBV28_CASSRSGAGPSSPLHFG_hTRBJ01-6	0.440658
hTRBV06-1_CASSYGLKYQETQYFG_hTRBJ02-5	0.676785	hTRBV19_CASSMGTVGLFFG_hTRBJ02-2	0.436471
hTRBV19_CASSMGTVGLFFG_hTRBJ02-2	0.642496	hTRBV05-6_CASSSLAALSYNEQFFG_hTRBJ02-1	0.40978
hTRBV07-6_CASSLESSGTPYEQYFG_hTRBJ02-7	0.576728	hTRBV04-3_CASSHGATGIQETQYFG_hTRBJ02-5	0.402453
hTRBV07-3_CASSRLAGGTGELFFG_hTRBJ02-2	0.541315	hTRBV12-3_CASRGDRDNTYNEQFFG_hTRBJ02-1	0.380473
hTRBV24_CATSELDRKPMNTEAFFG_hTRBJ01-1	0.500843	hTRBV28_CASSLYMRGANTEAFFG_hTRBJ01-1	0.347502
hTRBV02_CASSDGGLAANTGELFFG_hTRBJ02-2	0.458685	hTRBV28_CASTRDLVGAQYFG_hTRBJ02-3	0.305111
hTRBV27_CASSSLNTEAFFG_hTRBJ01-1	0.414278	hTRBV04-3_CASSQAFGTGDVANYGYTFG_hTRBJ01-2	0.299878
hTRBV20_CSARVMVGGGMNTEAFFG_hTRBJ01-1	0.351883	hTRBV07-6_CASSLATNGDYEQYFG_hTRBJ02-7	0.27842
hTRBV07-2_CASSLESSGTPYEQYFG_hTRBJ02-7	0.349073	hTRBV29_CSVSPGALYEQYFG_hTRBJ02-7	0.270047
hTRBV27_CASSAYSTDTQYFG_hTRBJ02-3	0.33502	hTRBV10-3_CAIRPGQDYEQYFG_hTRBJ02-7	0.267953
hTRBV05-6_CASSLSGTGGYEQYFG_hTRBJ02-7	0.328274	hTRBV10-3_CAILAGEHGTDTQYFG_hTRBJ02-3	0.252253
hTRBV06-8_CASSYGLKYQETQYFG_hTRBJ02-5	0.3086	hTRBV05-6_CASSLAAGLMNTEAFFG_hTRBJ01-1	0.249636
hTRBV04-2_CASSQTNSQTYEQYFG_hTRBJ02-7	0.308038	hTRBV05-6_CASSLSGTGGYEQYFG_hTRBJ02-7	0.238123
hTRBV27_CASSLVGTFYEQYFG_hTRBJ02-7	0.306914	hTRBV06-1_CASRQVADYEQYFG_hTRBJ02-7	0.234983
hTRBV06-5_CASSYGLKYQETQYFG_hTRBJ02-5	0.303541	hTRBV04-1_CASSPRVAELAFFG_hTRBJ01-1	0.201488
hTRBV19_CASSIFGEQFFG_hTRBJ02-1	0.293985	hTRBV05-6_CASSFGGNTGELFFG_hTRBJ02-2	0.200965
hTRBV09_CASSVDPTLAGAYNEQFFG_hTRBJ02-1	0.291737	hTRBV06-2_CASSFLEREGEDTQYFG_hTRBJ02-3	0.197825
hTRBV12-3_CASSPTPAGVNSPLHFG_hTRBJ01-6	0.291175	hTRBV07-8_CASSRAFGTGAYEQYFG_hTRBJ02-7	0.193115
hTRBV05-1_CASSPESGSYNEQFFG_hTRBJ02-1	0.288926	hTRBV09_CASSPRGWTTSSGANVLTFG_hTRBJ02-6	0.191545
hTRBV07-6_CASSLATNGDYEQYFG_hTRBJ02-7	0.287802	hTRBV19_CASSTWGGELFFG_hTRBJ02-2	0.186311
hTRBV07-8_CASSIHGLYGYTFG_hTRBJ01-2	0.278246	hTRBV07-2_CASSLVDRVDSPLHFG_hTRBJ01-6	0.177414
hTRBV05-6_CASSLWAYEQYFG_hTRBJ02-7	0.270939	hTRBV05-6_CASSPLGNEQFFG_hTRBJ02-1	0.177414
hTRBV28_CASTRDLVGAQYFG_hTRBJ02-3	0.268128	hTRBV28_CATLLGRGSYEQYFG_hTRBJ02-7	0.160667
hTRBV04-3_CASSQDTVRGNEQFFG_hTRBJ02-1	0.267566	hTRBV28_CASTGVSSYNEQFFG_hTRBJ02-1	0.158051
hTRBV07-2_CASTLAGAGELFFG_hTRBJ02-2	0.252389	hTRBV05-1_CASSPESGSYNEQFFG_hTRBJ02-1	0.157527
hTRBV05-6_CASSSLGEREAFFG_hTRBJ01-1	0.252389	hTRBV07-6_CASSLESSGTPYEQYFG_hTRBJ02-7	0.1502
hTRBV12-3_CASSQTGAYNEQFFG_hTRBJ02-1	0.233277	hTRBV28_CASSPGLAGTDTQYFG_hTRBJ02-3	0.14863
hTRBV05-5_CASSLEAASANYGYTFG_hTRBJ01-2	0.232153	hTRBV24_CATSDSYQETQYFG_hTRBJ02-5	0.147584
hTRBV20_CRGGGPANYGYTFG_hTRBJ01-2	0.224845	hTRBV27_CASSSLNTEAFFG_hTRBJ01-1	0.143397
hTRBV28_CASSLSQVQETQYFG_hTRBJ02-5	0.215289	hTRBV12-3_CASSPTPAGVNSPLHFG_hTRBJ01-6	0.142874
hTRBV05-6_CASSEGGGWRQFFG_hTRBJ02-1	0.21023	hTRBV07-8_CASSIHGLYGYTFG_hTRBJ01-2	0.142874
hTRBV04-1_CASSPYTGLGYTFG_hTRBJ01-2	0.208544	hTRBV07-2_CASTLAGAGELFFG_hTRBJ02-2	0.14235
hTRBV28_CASSLGQGAYEQFFG_hTRBJ02-1	0.202361	hTRBV04-1_CASSPYTGLGYTFG_hTRBJ01-2	0.141304
hTRBV10-3_CAISQREGYEQYFG_hTRBJ02-7	0.201799	hTRBV28_ESASTNQTSMYLCASSPGLGNYEQYFG_hTRBJ02-7	0.139734
hTRBV28_CASIGTSSYNEQFFG_hTRBJ02-1	0.196178	hTRBV04-1_CASSQWRLTGLGHATNEKLFFG_hTRBJ01-4	0.139734
hTRBV10-3_CAISESQASGDNNEQFFG_hTRBJ02-1	0.192805	hTRBV12-3_CASSSTRRSGRARYEQYFG_hTRBJ02-7	0.127173
hTRBV06-2_CASRGIGTASYEQYFG_hTRBJ02-7	0.184935	hTRBV20_CSARVLFTDTQYFG_hTRBJ02-3	0.121416
hTRBV13_CASTWTSGNTNTGELFFG_hTRBJ02-2	0.183811	hTRBV07-2_CASSPKAGTGVSSGNTIYFG_hTRBJ01-3	0.1188
hTRBV05-6_CASSLGRASGANVLTFG_hTRBJ02-6	0.183811	hTRBV06-1_CASKHPIRVLEQYFG_hTRBJ02-7	0.114613
hTRBV28_CASSRVTYEQYFG_hTRBJ02-7	0.181563	hTRBV07-9_CASSRDREQETQYFG_hTRBJ02-5	0.113043
hTRBV28_CASSPLGQAGFYGYTFG_hTRBJ01-2	0.181001	hTRBV05-4_CASSPWGKASTDTQYFG_hTRBJ02-3	0.111473
hTRBV20_CSASLRASGRWARETQYFG_hTRBJ02-5	0.179314	hTRBV02_CASSDVWEETQYFG_hTRBJ02-5	0.110949
hTRBV28_CASSFPGTGEGDTQYFG_hTRBJ02-3	0.179314	hTRBV29_CSVGGGEQFFG_hTRBJ02-1	0.108333
hTRBV10-3_CAILAGEHGTDTQYFG_hTRBJ02-3	0.178752	hTRBV06-2_CASSPPGFTDTQYFG_hTRBJ02-3	0.106239
hTRBV28_CASSLTSGNEQFFG_hTRBJ02-1	0.177066	hTRBV05-3_CASSLEAGRSGNTIYFG_hTRBJ01-3	0.100483
hTRBV05-4_CASSLERENEQYFG_hTRBJ02-7	0.176504	hTRBV12-3_CASSFGGGAEAFFG_hTRBJ01-1	0.100483
hTRBV02_CASSDSGSSYNEQFFG_hTRBJ02-1	0.174255	hTRBV09_CASSVGSGSSAGELFFG_hTRBJ02-2	0.100483
hTRBV04-3_CASSQEADSTEAFFG_hTRBJ01-1	0.174255	Low frequency	20.7403
hTRBV05-3_CASSRSTLNTGELFFG_hTRBJ02-2	0.173693
hTRBV05-6_CASSYLRTSGTYEQYFG_hTRBJ02-7	0.172569
hTRBV05-4_CASRDPLEPHEQFFG_hTRBJ02-1	0.17032
hTRBV09_CASSVDRSSYNEQFFG_hTRBJ02-1	0.166948
hTRBV04-1_CASSQFSGSTDTQYFG_hTRBJ02-3	0.165261
hTRBV06-2_CASTYPGQMNTEAFFG_hTRBJ01-1	0.15964
hTRBV07-2_CASSTGLGAGGISYEQYFG_hTRBJ02-7	0.158516
hTRBV04-3_CASSHRGSLADTQYFG_hTRBJ02-3	0.156268
hTRBV04-3_CASSHGATGIQETQYFG_hTRBJ02-5	0.155705
hTRBV12-3_CASGQGEGYTFG_hTRBJ01-2	0.152895
hTRBV04-3_CASSQDEGADTQYFG_hTRBJ02-3	0.150084
hTRBV29_CSGWGWGTGVYEQFFG_hTRBJ02-1	0.148398
hTRBV28_CASSSRRAISNQPQHFG_hTRBJ01-5	0.146712
hTRBV21_CQPRYASGISYEQYFG_hTRBJ02-7	0.144463
hTRBV07-9_CASSRSVEQFFG_hTRBJ02-1	0.143901
hTRBV05-4_CASSGGDRVVLEFFG_hTRBJ02-1	0.143901
hTRBV11-3_CASSPSGRKDTQYFG_hTRBJ02-3	0.141653
hTRBV06-2_CASSYQGQQPQHFG_hTRBJ01-5	0.139966
hTRBV04-3_CASSQVNGNEQFFG_hTRBJ02-1	0.137718
hTRBV09_CASSVGTALNYGYTFG_hTRBJ01-2	0.137156
hTRBV18_CASSPGPHNEQFFG_hTRBJ02-1	0.137156
hTRBV12-3_CASSLARYEQFFG_hTRBJ02-1	0.133221
hTRBV05-6_CASSLGGSYGYTFG_hTRBJ01-2	0.133221
hTRBV09_CASSVFGEPSNEQFFG_hTRBJ02-1	0.129848
hTRBV10-3_CAISGTASYNEQFFG_hTRBJ02-1	0.127038
hTRBV11-2_CASRTPTDTQYFG_hTRBJ02-3	0.126476
hTRBV05-4_CASSFTGTQKGYTFG_hTRBJ01-2	0.125351
hTRBV04-1_CASSPWQGGSTSLDEAFFG_hTRBJ01-1	0.125351
hTRBV12-3_CASSSDRTFYEQYFG_hTRBJ02-7	0.121417
hTRBV28_CASSVGRGTYEQYFG_hTRBJ02-7	0.120854
hTRBV12-3_CASSFTGNSNQPQHFG_hTRBJ01-5	0.120292
hTRBV02_CASSPGVAEYNEQFFG_hTRBJ02-1	0.11973
hTRBV04-3_CASSPTSGTAGEQFFG_hTRBJ02-1	0.119168
hTRBV27_CASSPSRGELFFG_hTRBJ02-2	0.11692
hTRBV28_CASSFRLAGPPYNEQFFG_hTRBJ02-1	0.11692
hTRBV10-3_CAISERGGGSSYNEQFFG_hTRBJ02-1	0.11692
hTRBV05-6_CASSRSLAGGPHEQYFG_hTRBJ02-7	0.116358
hTRBV04-2_CASSLRDRFYEQYFG_hTRBJ02-7	0.114671
hTRBV04-2_CASSLGTSGSLEQFFG_hTRBJ02-1	0.114671
hTRBV05-4_CASSFLGTGELFFG_hTRBJ02-2	0.114109
hTRBV05-5_CASSPRDRGFYGYTFG_hTRBJ01-2	0.112423
hTRBV04-2_CASSQIDSQETQYFG_hTRBJ02-5	0.111861
hTRBV05-5_CASSLDRNTEAFFG_hTRBJ01-1	0.111298
hTRBV07-8_CASSLEVAAAAGELFFG_hTRBJ02-2	0.110736
hTRBV07-2_CASSLEWAGGSTGELFFG_hTRBJ02-2	0.10905
hTRBV28_CASSLGTAYEQYFG_hTRBJ02-7	0.10905
hTRBV05-1_CASSLEGNNYGYTFG_hTRBJ01-2	0.10905
hTRBV05-6_CASSLSGHYEAFFG_hTRBJ01-1	0.108488
hTRBV06-6_CASSYSQSTEAFFG_hTRBJ01-1	0.107364
hTRBV11-2_CASSLDLRLAGGPRTGELFFG_hTRBJ02-2	0.106802
hTRBV28_CASTIGGGSGRAYNEQFFG_hTRBJ02-1	0.106802
hTRBV06-6_CASSPRPDEQYFG_hTRBJ02-7	0.105677
hTRBV23_CASSQSSRAYEQYFG_hTRBJ02-7	0.105677
hTRBV20_CSASALASSSYEQYFG_hTRBJ02-7	0.105677
hTRBV05-6_CASSSEYNEQFFG_hTRBJ02-1	0.105115
hTRBV10-3_CAISAPGTGYEQYFG_hTRBJ02-7	0.104553
hTRBV11-2_CASRDTSGSTDTQYFG_hTRBJ02-3	0.103429
hTRBV03-1_CASSPSSGAVFYNEQFFG_hTRBJ02-1	0.102867
hTRBV07-9_CASSLGAAEAFFG_hTRBJ01-1	0.100056
hTRBV14_CASSARGSNQPQHFG_hTRBJ01-5	0.100056
Low frequency	32.5309
Figure 3c
	TNFa/IFNg		TNFa/IFNg+anti-HLA		Untreated		anti-CD3/CD28
Expanded clonotype	438168	415234	3502	4092	9275	9280	545558	550994
Non-exp clonotype	3883	3651	2665	3151	5721	5523	402347	377168

## Sheet: Figure 4
Figure 4d
	AgD	Ri-AIE			AgD	Ri-AIE
Tested clones	27	21		Tested cells	2317	1472
Expanded non tested	162	291		Expanded non tested	2398	4729
Unique clones	299	384		Unique clones	299	384
Figure 4e
	AgD - TNFa/IFNg		AgD - TNFa/IFNg+anti-HLA		Ri AIE - TNFa/IFNg		Ri AIE - TNFa/IFNg+anti-HLA
AgD1 -TCR 1	1	1	1	1	N/A	N/A	N/A	N/A
AgD1 - TCR 3	1	1	1	1	N/A	N/A	N/A	N/A
AgD1 - TCR 4	8913.5	9163.5	1	1	N/A	N/A	N/A	N/A
AgD1 - TCR 5	44557	32419	1	1	N/A	N/A	N/A	N/A
AgD1 - TCR 6	101006	86226.5	1	1	N/A	N/A	N/A	N/A
AgD1 - TCR 7	1	1	1	1	N/A	N/A	N/A	N/A
AgD1 - TCR 8 (1)	5649.5	6231.5	1	1	N/A	N/A	N/A	N/A
AgD1 - TCR 9 (1)	52581	55672	1	1	N/A	N/A	N/A	N/A
AgD1 - TCR 9 (2)	16	137.333	1	1	N/A	N/A	N/A	N/A
AgD1 - TCR 10	17319	10198	1	1	N/A	N/A	N/A	N/A
AgD1 - TCR 11	1	1	1	1	N/A	N/A	N/A	N/A
AgD2 -TCR 1	13741.5	8245.5	-107.5	265.5	N/A	N/A	N/A	N/A
AgD2 - TCR 2	85772.5	76399.5	238.5	-107.5	N/A	N/A	N/A	N/A
AgD2 - TCR 3	1	1	1	1	N/A	N/A	N/A	N/A
AgD2 - TCR 4	1	1	1	1	N/A	N/A	N/A	N/A
AgD2 - TCR 5	7845.5	6640.5	1	1	N/A	N/A	N/A	N/A
AgD2 - TCR 6	13327.5	11565.5	1	1	N/A	N/A	N/A	N/A
AgD2 - TCR 7	1	1	1	1	N/A	N/A	N/A	N/A
AgD2 - TCR 8	1	1	1	1	N/A	N/A	N/A	N/A
AgD2 - TCR 9	1	1	1	1	N/A	N/A	N/A	N/A
AgD2 - TCR 10 (2)	1	1	1	1	N/A	N/A	N/A	N/A
AgD3 -TCR 1	-5.5	226.833	10.1667	-185.833	N/A	N/A	N/A	N/A
AgD3 -TCR 2 (1)	767.333	496.667	1	1	N/A	N/A	N/A	N/A
AgD3 -TCR 3	31848.5	29176.5	179.5	168.5	N/A	N/A	N/A	N/A
AgD3 -TCR 4 (1)	-389.167	178.167	1	1	N/A	N/A	N/A	N/A
AgD3 -TCR 4 (2)	2294.67	1580	1	1	N/A	N/A	N/A	N/A
AgD3 -TCR 5	430.167	757.167	1	1	N/A	N/A	N/A	N/A
AgD3 -TCR 6	1	1	1	1	N/A	N/A	N/A	N/A
Ri01 -"old TCR 3"	N/A	N/A	N/A	N/A	308506	361595	339	668
Ri01 - TCR 1	N/A	N/A	N/A	N/A	334	1003	167	777
Ri01 - TCR 2	N/A	N/A	N/A	N/A	539.5	1348.5	709.5	310.5
Ri01 - TCR 3	N/A	N/A	N/A	N/A	135316	163478	1037.5	388.5
Ri02 - TCR C	N/A	N/A	N/A	N/A	16294.5	11232.5	1	1
Ri03 - TCR 1	N/A	N/A	N/A	N/A	1	1	1	1
Ri03 - TCR 2 (1)	N/A	N/A	N/A	N/A	38004	38146	1	1
Ri03 - TCR 2 (2)	N/A	N/A	N/A	N/A	1	1	1	1
Ri03 - TCR 4	N/A	N/A	N/A	N/A	1	1	1	1
Ri04 - TCR 1	N/A	N/A	N/A	N/A	18584	18120	1	1
Ri04 - TCR 2 (1)	N/A	N/A	N/A	N/A	22109.5	13673.5	1	1
Ri04 - TCR 2 (2)	N/A	N/A	N/A	N/A	1	1	1	1
Ri04 - TCR 3	N/A	N/A	N/A	N/A	143916	136794	1	1
Ri04 - TCR 4	N/A	N/A	N/A	N/A	1	1	1	1
Ri04 - TCR 5	N/A	N/A	N/A	N/A	1	1	1	1
Ri04 - TCR 6	N/A	N/A	N/A	N/A	1	1	1	1
Ri05 - TCR 1	N/A	N/A	N/A	N/A	1	1	1	1
Ri05 - TCR 2	N/A	N/A	N/A	N/A	1	1	1	1
Ri06 - TCR 1 (1)	N/A	N/A	N/A	N/A	1	1	1	1
Ri06 - TCR 1 (2)	N/A	N/A	N/A	N/A	1	1	1	1
Ri06 - TCR 2	N/A	N/A	N/A	N/A	1	1	1	1
Ri06 - TCR 3	N/A	N/A	N/A	N/A	122106	132199	108	415
Ri06 - TCR 4	N/A	N/A	N/A	N/A	18022.5	15929.5	1	1
Ri06 - TCR 5	N/A	N/A	N/A	N/A	1	1	1	1
Ri07 - TCR 1	N/A	N/A	N/A	N/A	1	1	1	1
Figure 4f
	AgD	Ri-AIE
Neuron-reactive	11	9
Non-neuron reactive	16	12
Figure 4g
gene	0	1	10	11	12	13	14	15	2	3	4	5	6	7	8	9
HLA-DQA1	0.447588	0.359292	1.05113	-0.0485294	0.851488	-0.799918	0.17628	1.68183	0.275027	-0.967868	-1.95724	-0.883189	1.05359	-1.59343	0.13269	0.221252
HLA-DQB1	-0.107734	-0.0148745	1.58827	-0.756542	0.592867	-0.895804	0.389389	1.87332	0.214249	-0.0617051	-2.28105	-0.368449	0.881271	-0.952853	-0.0456622	-0.0546974
HLA-DRA	0.277978	0.00195693	1.58257	0.198088	1.01717	-0.645709	0.622918	1.49432	-0.306976	-0.888154	-1.81013	-1.20346	1.04178	-1.26662	-0.0901057	-0.0256371
HLA-DRB1	0.465571	0.296212	1.3584	-0.0861962	1.00101	-0.430971	0.499911	1.07246	0.0286363	-0.895003	-2.32733	-0.925651	0.962391	-1.45775	0.34679	0.0915259
HLA-DRB5	0.526204	0.293837	1.40865	-0.0345266	1.05183	-0.484881	0.505514	0.929051	0.0134851	-0.866578	-2.28176	-0.907332	1.04339	-1.4911	0.312951	-0.0187315
IL2RB	-0.0192849	0.48161	-1.42751	-0.45873	0.198216	1.83224	0.279229	-2.02423	0.0438974	0.188943	-1.333	0.923847	-0.186167	1.04718	-0.496104	0.949857
CD69	-0.808762	-0.0300549	-1.6456	0.745679	-1.62409	0.127666	-0.231319	-0.6575	0.77813	1.02724	1.39013	0.812072	-1.02483	1.58967	-0.297374	-0.151066
CD74	-0.420269	-0.253682	1.62839	-0.400647	0.963402	-1.12107	0.123085	2.17733	0.245547	-0.724185	-1.42731	-0.706596	1.05382	-0.617075	0.0987063	-0.619438
TFRC	-0.599307	-0.967779	-0.14939	0.0665365	-0.155688	-1.02097	0.525191	-0.013136	-0.256848	1.88551	1.01078	0.809446	-0.651056	-0.437469	-1.81464	1.76881
CD44	-0.650861	-0.902025	0.178087	0.609346	-1.44939	-1.40934	0.124116	-1.21617	0.316342	1.60966	1.00894	1.35553	-0.761551	0.405508	-0.377793	1.15959
TNF	-0.372092	0.851531	-0.408834	2.45729	-0.75981	-0.502934	0.0726112	-0.736927	0.901344	-0.170035	-1.58899	-0.405739	-1.09055	0.982624	0.919066	-0.14856
IFNG	0.652023	1.12564	-0.937049	0.719609	0.365371	0.369302	0.414942	-0.645537	1.06617	-1.462	-2.57914	-0.0858732	0.394645	-0.547791	0.536698	0.612988
PRF1	0.817838	0.852627	-0.277261	-0.126439	0.396462	1.23775	0.505156	-1.04643	-0.107051	-1.67477	-2.36322	-0.571228	0.197615	1.03541	0.594445	0.529106
GZMA	0.726213	0.698679	-0.729074	0.0303211	1.06535	0.830475	0.529011	-1.12874	0.481066	-1.50305	-2.5422	-0.229949	0.69145	0.64121	0.42143	0.0178153
GZMB	1.02683	0.900561	0.0919887	0.441541	0.622434	1.28817	0.780558	-0.596273	-0.464293	-1.98676	-1.77922	-1.04005	0.376428	-0.804231	0.756331	0.385979
GZMH	1.08735	0.900815	-0.261849	0.591446	0.558233	0.588692	0.775006	-0.729096	0.373931	-2.00199	-1.76624	-1.09483	0.601495	-0.957315	0.952591	0.381752
GZMK	-1.29146	-0.0676809	-1.06053	-0.638216	0.684816	-0.412575	-0.124936	-0.987032	1.47747	-0.78168	-1.42264	1.41331	0.906634	1.46924	0.521754	0.313528
FAS	-0.0214472	-0.103305	-0.576516	1.56635	0.573055	-1.42555	0.127693	-1.73839	0.352033	1.83306	-1.49008	0.782611	0.0688935	0.13645	-0.522178	0.437312
LAMP1	0.00114111	0.298608	-0.231436	0.569419	-1.1102	0.337015	0.532221	-2.50711	0.280597	0.938842	1.54223	0.485623	-1.55359	0.258228	-0.445531	0.60394
FGFBP2	1.22841	0.739696	-0.283633	0.720262	0.33647	1.01797	0.920091	-0.543187	-0.308759	-1.89906	-1.50526	-1.2719	0.597567	-1.07397	0.862075	0.463221
CD27	-1.96757	-1.0521	-1.00624	0.226341	0.56284	-0.695669	-0.858054	-0.651703	0.311643	1.24713	1.75792	1.11948	0.261263	0.676087	0.520425	-0.451802
CD28	-2.0554	-1.69826	-0.746141	-0.0173973	0.152537	-0.780364	-0.238385	-0.473091	0.296134	1.54672	1.20609	1.02792	-0.00810652	0.883012	0.105266	0.799461
ICOS	-0.617286	-1.34536	-1.15604	0.917579	0.0269795	-0.975051	0.32348	-0.642072	-0.222554	2.03438	1.85306	0.656396	-0.180846	-0.918085	-0.196379	0.4418
TNFRSF4	-0.565266	-0.65324	0.472375	0.827352	-0.73702	0.804257	-0.37473	0.696155	-0.885558	2.57831	-0.754369	-0.084273	-1.40526	-0.198135	0.996988	-0.717586
TNFRSF9	-0.3061	1.77693	-0.732409	0.0246965	0.982237	1.30492	0.0996025	-1.48794	0.546287	-0.156453	-2.16008	-0.611601	0.651641	-0.56608	0.24278	0.391572
TCF7	-1.27647	-0.679506	-0.700689	0.239344	-1.41302	-0.240584	-0.0487816	-1.16088	0.272022	1.40791	1.99776	1.14566	-0.942047	0.407556	0.336149	0.655568
TBX21	0.930623	0.868344	-0.501704	0.700209	-0.0983595	0.755524	0.393932	-0.982072	0.419083	-1.61353	-2.65462	-0.120997	0.177839	0.360455	0.640716	0.724552
ZNF683	1.45316	-0.0169899	-0.314357	0.41912	0.383193	0.416677	0.948777	-0.859254	-0.931108	-0.315144	-1.91113	0.445574	0.688262	-2.00494	0.981901	0.616256
STAT4	-0.0853957	0.0482457	-1.36863	0.407081	-1.64973	0.355461	-0.00695385	-1.55381	0.485553	0.903382	0.753107	0.896284	-0.816122	0.832865	-0.940107	1.73877
IRF4	0.107972	-0.465884	-0.342197	1.35442	0.843106	-0.134726	0.416193	0.770619	-1.37916	0.506687	0.389878	-0.114725	0.571353	-2.86725	-0.271477	0.615192
FOXP3	-0.834181	-1.02342	0.0454205	0.75761	-0.295434	-0.817512	-1.13459	0.166709	-0.515335	2.81069	-0.157469	0.992129	-0.593442	-0.310154	0.990158	-0.0811751
EOMES	0.548821	1.16177	-0.743343	0.375721	0.560015	0.173298	-0.142349	-1.52429	1.05734	-1.64184	-2.1661	0.297259	0.393996	1.00459	0.349704	0.295414
TOX	0.471081	1.07034	-0.848019	-0.159404	0.401936	0.850925	0.556729	-0.965157	0.570265	-0.425609	-2.61496	-0.622817	0.27637	-0.21454	-0.0511101	1.70397
TOX2	-0.74445	-0.694424	-0.25813	-1.91274	1.6422	-0.0682902	1.08599	0.737538	-0.718526	0.391941	0.447979	0.0690475	0.485878	-0.165519	-1.67078	1.37229
IKZF2	-0.944382	1.96648	0.0408857	-0.916504	-0.360542	0.951281	-0.49919	-0.986067	-0.729422	0.826068	-0.306617	-0.95435	-0.882696	1.76105	0.012658	1.02135
KIR2DL1	-0.415753	1.46258	0.21133	-0.859221	0.241115	2.59651	0.973415	-0.859221	-0.756029	-0.779836	-0.821551	-0.724988	-0.596295	-0.458655	0.107189	0.67941
KIR2DL3	0.391998	1.80805	0.52956	-0.530994	0.221773	1.92422	0.5256	-1.39464	-0.532028	-1.08345	-1.15191	-0.767825	-0.392601	-0.825908	0.726728	0.551424
KIR2DL4	-0.449137	1.4092	-0.0181895	-0.804274	-0.293743	2.89953	0.938464	0.123572	-0.418942	-0.804274	-0.645934	-0.701496	-0.585911	-0.546836	-0.496246	0.394216
KIR3DL1	0.101058	1.9061	-0.288208	-0.648307	-0.219331	2.22381	0.69121	0.00960543	-0.478356	-0.995926	-1.37975	-0.954758	-0.799203	-0.239251	0.340581	0.730724
KIR3DL2	0.128798	1.99723	-0.708116	-0.814111	-0.334009	1.95008	0.245628	0.58428	-0.373686	-0.571772	-1.49694	-0.884395	-0.482551	-0.779211	0.75062	0.788147
KIR3DL3	-0.433211	2.55838	-0.270212	-0.487119	-0.487119	1.99743	1.3243	-0.487119	-0.487119	-0.487119	-0.376289	-0.416332	-0.487119	-0.487119	-0.487119	-0.487119
TGFB1	0.117347	-0.0620149	0.39342	0.343113	-1.54538	-0.198846	1.09136	-1.95285	0.935867	0.331328	-1.67896	0.903895	-0.834358	0.552418	1.2312	0.372464
TGFBR2	-0.61234	-0.672869	-0.649864	-0.0148138	-0.977306	-0.281332	0.157344	-0.479171	-0.168303	0.91143	2.49062	1.09472	-0.923181	-0.387385	-0.982089	1.49455
IL2RA	-1.26629	-1.42981	-0.0486743	1.45107	-0.829293	-0.151561	0.26429	0.176849	-0.668903	2.20198	-0.0897535	0.862404	-1.33378	-0.0267816	0.768313	0.119941
IL10	-0.576964	-0.612783	1.91494	1.54634	1.9294	-0.658013	0.364027	-0.999104	-0.360749	-0.823342	-0.836187	-0.228574	0.710207	-0.859579	-0.169517	-0.340101
KLRC1	-0.143465	0.866189	-0.200534	-1.46317	0.341224	2.09563	0.170974	0.095216	-0.623593	-1.07145	-1.63349	1.45065	-0.840312	0.315529	0.019253	0.621347
KLRC2	-0.462248	2.29224	-0.315568	-1.05674	-0.306744	1.99813	0.0379179	-0.596325	-0.661393	-1.42213	-0.422081	0.503784	-0.431152	-0.30892	0.441078	0.710154
KLRG1	0.824824	1.02282	-1.35116	0.552291	-0.457145	0.0287737	0.387417	-1.90207	0.355022	-0.16107	-1.74225	-0.467914	4.03364e-05	1.68705	0.325102	0.898261
KLRK1	0.293258	0.295881	-2.38615	0.903041	-0.581223	0.419429	-0.184499	-1.68501	0.347785	0.763435	1.22778	1.25689	-0.328858	-0.89128	0.0677632	0.481754
PDCD1	-0.0658265	0.18817	-0.48307	0.207749	1.19886	-0.525976	-1.23377	-0.754573	1.00853	0.487403	-2.80647	0.539609	0.862898	0.65176	0.472169	0.252535
HAVCR2	0.0529968	-0.406767	1.65151	-0.947336	0.995516	1.85942	0.530239	-0.924552	-1.47237	-0.408368	0.138949	-0.206906	0.478093	-0.801972	-1.32015	0.781697
LAG3	0.307753	0.476434	-0.617277	0.639402	1.12953	-0.638212	0.0443164	-2.16535	0.827691	-1.0644	-1.85455	0.572796	0.473549	0.82908	1.00823	0.0310109
CTLA4	0.0844665	-1.33996	-0.959705	-0.365665	1.3572	-1.18338	1.00157	-0.812153	-0.56444	1.57013	0.7806	0.559629	0.82012	-1.62072	0.389933	0.282376
TIGIT	-0.511436	1.20404	-0.912524	1.52067	0.363411	0.35882	-0.308259	-1.82143	0.749579	0.884268	-1.28971	0.824891	0.193917	-1.61842	0.354416	0.00775958
CD244	0.759691	1.35247	0.111397	-0.328127	0.0435245	1.3803	0.650384	-1.46873	0.291085	-2.08885	-1.42008	-0.814792	-0.0217316	0.404457	0.444842	0.704161
CD160	0.0999194	1.25804	-0.786854	-0.309145	0.245751	1.41363	0.193207	-1.06379	1.07661	-1.85139	-1.8904	-0.216902	0.466055	0.971083	0.296024	0.0981675
PRDM1	0.443023	0.284238	-0.819453	0.507945	-0.997781	0.159186	0.615506	-1.3692	0.217168	1.4124	-2.45317	0.664485	-0.576961	1.12064	0.156155	0.635809
ENTPD1	-0.585461	-0.727173	1.61837	-1.72989	1.23886	-0.256538	0.547713	0.866366	-0.931144	1.19746	-1.13486	-0.044774	0.673268	-0.860836	-0.667861	0.796503
CCR7	-1.76795	-1.84687	-0.14557	0.704361	-0.867142	-0.140197	-0.226795	0.0898355	0.158055	1.21439	1.77577	1.20712	-0.671003	-0.364484	0.570725	0.309752
SELL	-1.16767	-1.24337	-0.0667926	0.262221	0.180575	0.145101	-0.247785	-0.866915	-0.465291	1.83751	2.27052	0.873959	-0.609556	-1.04363	0.360439	-0.219311
CXCR3	-0.0387593	-0.405537	-1.32324	1.05414	1.14788	-0.834981	0.0420853	-0.994269	1.40829	-0.925869	-1.68981	1.52124	0.722477	-0.136168	0.622288	-0.169764

## Sheet: Figure 5
Figure 5b
	-log(adj. P-value)	Enrich. score	Gene overlap (%)
Human T-cell leukemia virus 1 infection	8.41341	8.4858	8.6758
Th17 cell differentiation	8.40561	13.2184	7.1066
Rheumatoid arthritis	8.24489	14.2148	13.9785
Leishmaniasis	8.2321	16.0901	15.5844
Antigen processing and presentation	8.2321	15.8455	15.3846
Figure 5c
	Ri-AIE	AgD	Ri-AIE	AgD
IKZF2	-0.17896	0.747653	-1.34437	0.775673
KLRC2	-0.0182881	1.41948	-0.661321	-0.739868
KLRC3	-0.186782	1.46281	-0.563253	-0.712775
KLRK1	-1.1476	0.934471	-0.520763	0.733889
KIR2DL1	-0.214949	1.46727	-0.71774	-0.534578
KIR2DL3	-0.645578	1.44497	-0.69616	-0.103231
KIR2DL4	1.14617	0.515504	-0.689496	-0.972182
KIR3DL1	0.312208	1.27915	-0.801737	-0.789625
KIR3DL2	0.126529	1.35252	-0.565067	-0.913985
KIR3DL3	-0.268576	1.48088	-0.606155	-0.606155
IL7R	-1.30874	1.11216	0.222747	-0.0261703
Figure 5d
	Ri-AIE	AgD	Ri-AIE	AgD
ZAP70	-0.230326	1.47406	-0.63982	-0.603917
LCK	1.00177	0.176354	-1.38636	0.20823
NFATC1	1.18635	0.457698	-0.696286	-0.947766
NFKB1	0.97856	-0.640593	0.718414	-1.05638
NFKB2	1.45762	-0.752074	-0.527184	-0.178359
FOS	1.49787	-0.499715	-0.433867	-0.56429
JUN	1.49068	-0.609786	-0.345492	-0.535405
RELB	1.36832	-0.740808	0.123278	-0.750796
EGR1	1.4999	-0.505665	-0.483794	-0.510441
EGR2	1.49221	-0.603808	-0.360222	-0.528177
JUND	1.49127	-0.600427	-0.34842	-0.542419
FOSB	1.49661	-0.462702	-0.440876	-0.593034
Figure 5e
	Ri-AIE	AgD	Ri-AIE	AgD
PTPN6	0.887704	0.8436	-0.894047	-0.837257
PTPN11	-0.959862	0.640679	1.05883	-0.739647
INPP5D	-0.737988	1.47127	-0.471229	-0.262055
SHC1	-1.40161	0.929536	0.0627899	0.409283
RASA1	1.30727	0.244669	-0.892013	-0.659924
ITCH	-1.43743	0.65941	0.702301	0.0757234
CBLB	-0.715289	1.47582	-0.277515	-0.483016
RC3H1	-1.26029	0.315695	1.13028	-0.185687
RC3H2	-1.3639	0.744301	-0.133969	0.753563
DGKE	-1.16044	1.26801	0.0871926	-0.194764
Figure 5f
	Ri-AIE	AgD	Ri-AIE	AgD
HLA-DQA1	1.09049	-0.859036	0.607499	-0.838951
HLA-DQB1	1.11824	-0.66684	0.549859	-1.00126
HLA-DRA	1.08764	-0.969713	0.600488	-0.718412
HLA-DRB1	1.33837	-0.649192	0.179745	-0.868919
IL2RB	1.18141	0.469688	-0.724087	-0.927014
CD69	1.49987	-0.501842	-0.483088	-0.514942
CD74	1.27721	-0.704035	0.308731	-0.881905
TFRC	0.0599606	-1.32458	0.162053	1.10256
CD44	-0.691165	0.404039	1.22009	-0.932964
TNFRSF9	1.22687	-0.203613	-1.19347	0.170213
ICAM1	1.49902	-0.492916	-0.459185	-0.54692
Figure 5g
	Ri-AIE	AgD	Ri-AIE	AgD
TNF	1.49608	-0.600424	-0.455626	-0.440034
IFNG	1.4853	-0.687766	-0.361149	-0.436385
PRF1	-0.319755	1.19517	-1.17464	0.299222
GZMB	-0.428706	0.809484	-1.21226	0.831485
GZMH	-1.40043	0.162348	0.96977	0.26831
GZMK	0.295025	0.195251	0.928457	-1.41873
LAMP1	1.49526	-0.388002	-0.571579	-0.535679
NKG7	0.303746	-0.0988312	1.09691	-1.30183
CCL4	1.47858	-0.692039	-0.50635	-0.280187
CCL3	1.48031	-0.721271	-0.365895	-0.393147
CSF1	1.42507	-0.781868	-0.0468068	-0.596391
Figure 5h
	Ri-AIE	AgD	Ri-AIE	AgD
ZFP36L1	1.43081	-0.777695	-0.586078	-0.067035
NFKBIA	1.28125	-0.529208	0.254667	-1.00671
SH2B3	-1.10319	1.32483	-0.151075	-0.0705666
IRF8	1.48702	-0.546202	-0.3157	-0.625117
PLCG2	-1.11397	1.24961	0.239056	-0.374694
ABCB9	-0.720427	-0.740811	0.0731339	1.3881
PRKCE	0.286098	1.28787	-0.684917	-0.889054
DAPK2	-0.766815	-0.709692	0.0986056	1.3779
ID2	-1.39489	0.25326	0.159432	0.9822
ADAM9	-0.219348	1.08611	0.402259	-1.26903
EPAS1	0.74656	-1.02445	0.961909	-0.684017

## Sheet: Figure 6
Figure 6c
AgDs	Ri-AIE
1.56647	7.05556
1.05833
1.64163
0.339579
0.395604
Figure 6d
Ri-AIE
58.8235
Figure 6e
Ri-AIE
82.2

## Sheet: Suppl Figure 3
Supp Figure 3b
seurat_clusters	HD7	HD8	HD9	Ri01_5m	Ri01_dis	Ri02	Ri03	Ri04	Ri05	Ri06	Ri07
0	0.0670075	0.0275666	0.0785259	0.103051	0.0884913	0.0448766	0.0209661	0.16087	0.206135	0.16815	0.0343611
1	0.193322	0.0871376	0.106184	0.105568	0.105028	0.0839759	0.0260642	0.0818939	0.0510487	0.128239	0.0315392
2	0.0422224	0.0522787	0.0863704	0.17809	0.111832	0.0449326	0.0313102	0.0844448	0.0493545	0.266172	0.0529919
3	0.0293407	0.311566	0.0852491	0.0267466	0.0516146	0.191162	0.0612756	0.143394	0.0187852	0.0237946	0.0570713
4	0.0986125	0.10988	0.0243971	0.142937	0.182792	0.0873452	0.170593	0.0448831	0.0698389	0.0309154	0.0378061
5	0.0427501	0.118257	0.122606	0.0529287	0.0899417	0.0779125	0.0470066	0.260664	0.0548718	0.0598686	0.0731933
6	0.0368649	0.0432156	0.0413569	0.035316	0.0613383	0.0755886	0.0791512	0.0717162	0.414808	0.0892193	0.051425
7	0.0546999	0.16649	0.031333	0.211896	0.0900159	0.0406267	0.174456	0.0645247	0.0629315	0.0738184	0.0292087
8	0.0847511	0.155009	0.0636421	0.0907372	0.143352	0.175173	0.0270951	0.089477	0.0677379	0.0793951	0.0236295
9	0.110198	0.131417	0.063655	0.0342231	0.0410678	0.0246407	0.0704997	0.147844	0.161533	0.158795	0.0561259
10	0.107666	0.0206718	0.000861326	0.0146425	0.0223945	0.668389	0.0577089	0.0310078	0.0258398	0.0223945	0.0284238
11	0.00106045	0.00106045	0.303287	0.102863	0.0201485	0.290562	0.00954401	0.00212089	0.0625663	0.178155	0.028632
12	0.0426497	0.0254083	0.00453721	0.0589837	0.0299456	0.271325	0.115245	0.0562613	0.270417	0.0916515	0.0335753
13	0.448669	0.0627376	0.0380228	0.095057	0.0722433	0.0874525	0.0190114	0.0190114	0.0380228	0.0779468	0.0418251
14	0.0784314	0.0245098	0.00490196	0.0539216	0.0784314	0.122549	0.0686275	0.102941	0.0882353	0.215686	0.161765
15	0.015625	0.046875	0.046875	0	0.03125	0.015625	0.140625	0.046875	0.0625	0.21875	0.375
Supp Figure 3c
Cluster 0			Cluster 1			Cluster 2			Cluster 3			Cluster 4			Cluster 5
AgD	Ri-AIE		AgD	Ri-AIE		AgD	Ri-AIE		AgD	Ri-AIE		AgD	Ri-AIE		AgD	Ri-AIE
24.8948	25.8972		30.1358	12.8965		7.11624	14.8471		3.94278	5.4635		12.7299	18.5873		5.55355	9.20367
8.23985	14.333		10.9284	11.2535		7.08897	6.51028		33.6847	22.0833		11.412	9.69309		12.3598	8.70104
28.3826	10.7232		16.1034	5.59325		14.1621	7.2646		11.1449	11.3354		3.06397	30.3161		15.4953	8.40642
	36.9391			7.89004			8.79643			11.9094			3.58098			20.9287
	48.734			5.06387			5.29335			1.60636			5.73702			4.53607
	38.3005			12.2559			27.5039			1.96035			2.44675			4.76822
	22.0149			8.47844			15.4022			13.2255			8.41625			16.3972
Cluster 6			Cluster 7			Cluster 8			Cluster 9			Cluster 10			Cluster 11
AgD	Ri-AIE		AgD	Ri-AIE		AgD	Ri-AIE		AgD	Ri-AIE		AgD	Ri-AIE		AgD	Ri-AIE
2.86092	3.74964		2.47626	3.20992		3.23356	4.3083		1.93533	0.568128		1.50258	0.246189		0.0120207	0.179907
2.69826	5.04289		6.06383	1.58107		4.75822	5.74558		1.85687	0.372016		0.232108	8.01901		0.00967118	2.83146
3.12244	8.45606		1.37996	10.8721		2.3623	1.42313		1.08759	1.70445		0.0116945	1.10872		3.34464	0.148933
	3.43982			1.80535			2.10996			1.60475			0.267459			0.0148588
	20.485			1.8129			1.64461			1.80525			0.229481			0.451312
	4.24497			2.04879			1.85717			1.70978			0.191613			1.23812
	6.88226			2.28027			1.55473			1.69983			0.68408			0.559701
Cluster 12			Cluster 13			Cluster 14			Cluster 15
AgD	Ri-AIE		AgD	Ri-AIE		AgD	Ri-AIE		AgD	Ri-AIE
0.564972	0.31247		2.83688	0.359814		0.192331	0.151501		0.0120207	0.0189376
0.270793	3.0898		0.319149	0.475354		0.0483559	0.258345		0.0290135	0.0103338
0.0584727	2.10161		0.233891	0.165481		0.0116945	0.231673		0.0350836	0.148933
	0.460624			0.0742942			0.156018			0.0222883
	2.27951			0.152987			0.137688			0.0305974
	0.744344			0.302159			0.324269			0.103176
	0.766998			0.456053			0.68408			0.497512

## Sheet: Suppl Figure 4
Supp Figure 4a
Clonality			Entropy
AgD	Ri AIE		AgD	Ri AIE
0.512927	0.405255		3.69443	4.29357
0.292068	0.552882		5.29803	2.94425
0.449753	0.189355		3.7804	5.12484
	0.393507			4.09679
	0.275121			4.72879
	0.555118			2.77959
	0.427189			3.76328
Supp Figure 4b
	AgD	Ri-AIE
AgD1 -TCR 4	0.174853	N/A
AgD1-TCR 5	3.78789	N/A
AgD1 -TCR 6	0.054163	N/A
AgD1 -TCR 8 (1)	0.393272	N/A
AgD1 -TCR 9 (1)	0.193692	N/A
AgD1 -TCR 10	0.170732	N/A
AgD2 -TCR 1	0.016303	N/A
AgD2 -TCR 2	0.513544	N/A
AgD2 -TCR 5	6.16504	N/A
AgD2 -TCR 6	0.03386	N/A
AgD3 -TCR 3	0.104109	N/A
Ri01 -"old TCR 3"	N/A	6.47948
Ri01 -TCR 3	N/A	0.208544
Ri03 -TCR 2 (1)	N/A	0.498082
Ri04 -TCR 1	N/A	0.023422
Ri04 -TCR 2 (1)	N/A	0.274818
Ri04 -TCR 3	N/A	0.53402
Ri06 -TCR 3	N/A	0.186843
Ri06 -TCR 4	N/A	0.091768
Supp Figure 4c
	Neurons		PBMC
AgD1 - TCR 4	24885.5	31655.5	8179.5	7764.5
AgD1 - TCR 5	94988	94470	218989	220738
AgD1 - TCR 6	236098	270149	154632	207837
AgD1 - TCR 8 (1)	11932	12307	117999	111612
AgD1 - TCR 9 (1)	48470.5	50762.5	27967.5	28188.5
AgD1 - TCR 10	20276	23512	1338	760
AgD2 - TCR 1	6935	5158	7333	10231
AgD2 - TCR 2	302292	266276	6079	7085
AgD2 - TCR 5	52034	52211	9611	11078
AgD2 - TCR 6	113202	110474	300.5	628.5
AgD3 - TCR 3	24632	24625	17026	14575
Ri01 - old TCR 3	226045	194597	74341	63515
Ri01 - new TCR 3	135316	163478	27940	25117
Ri02 - TCR C	66346	66432	107393	106700
Ri03 - TCR 2 (1)	71960.5	72223.5	8725.5	7101.5
Ri04 - TCR 1	31187	32965	4899	3584
Ri04 - TCR 2 (1)	49972.5	52054.5	56527.5	63459.5
Ri04- TCR 3	450558	401260	13558.5	11595.5
Ri06 - TCR 3	122859	115088	11413	11315
Ri06 - TCR 4	16874.5	14873.5	18829.5	20395.5

## Sheet: Suppl Figure 5
gene	HD7	HD8	HD9	Ri01-dis	Ri02	Ri03	Ri04	Ri06
IKZF2	0.687943	0.909102	0.0884202	-1.14799	-0.756342	0.687427	1.03461	-1.50318
KLRK1	1.06598	0.210435	0.462852	-1.0671	-1.40999	0.834002	0.894831	-0.991019
KLRC3	0.815258	0.213838	0.53495	0.389478	-1.5945	-1.5945	0.660928	0.574542
KLRC2	0.765072	0.074845	0.453304	0.362775	-1.57442	-1.57442	0.741276	0.751574
KIR3DL3	2.0366	-0.522898	-0.522898	1.10079	-0.522898	-0.522898	-0.522898	-0.522898
KIR2DL3	1.75013	-0.247116	0.851282	0.50959	-0.980729	-0.980729	0.0783014	-0.980729
KIR2DL1	1.70836	-0.147222	-0.910702	1.252	-0.0191409	-0.0618909	-0.910702	-0.910702
KIR2DL4	0.943409	-0.24238	-1.36491	1.41686	0.529514	-1.36491	-0.0891481	0.17157
KIR3DL1	0.987219	0.688777	-0.491611	1.01623	0.925236	-1.20705	-0.71174	-1.20705
KIR3DL2	1.33639	-0.493031	-0.817296	0.517105	1.44316	-0.968104	-0.0104654	-1.00776
IL7R	0.686504	1.4104	0.713532	0.541392	-1.29005	-1.29005	-0.621477	-0.150252
ZAP70	1.05217	0.516535	-1.07043	1.01953	-0.200693	0.894225	-0.826451	-1.38489
LCK	0.0884143	-0.0559659	-1.36022	-0.174034	0.460151	1.51896	0.873931	-1.35124
NFATC1	0.0732959	0.591884	-0.165314	0.773889	0.46747	-0.031148	0.617441	-2.32752
NFKB1	-0.173858	-0.118075	-0.790611	1.19318	0.749565	-1.42673	-0.753358	1.31989
NFKB2	-0.525585	-0.148454	0.0838178	1.43729	1.44649	-1.22569	-1.01563	-0.0522346
FOS	-0.392111	-0.426653	-0.663383	2.34871	0.388892	-0.488562	-0.274625	-0.492272
JUN	-0.701319	-0.422498	-0.801035	1.91589	0.320848	-0.617057	-0.709705	1.01488
RELB	-0.325432	0.0136596	-0.70554	1.2641	1.33469	-1.61077	-0.444584	0.473872
EGR1	-0.409555	-0.259094	-0.595281	2.11529	0.934487	-0.595281	-0.595281	-0.595281
EGR2	-0.52645	-0.52645	-0.52645	1.99672	1.16198	-0.52645	-0.52645	-0.52645
FOSB	-0.255384	0.0329614	-1.5921	1.72461	0.935385	-0.19181	0.0599963	-0.713653
JUND	-0.751313	-0.796468	-0.286148	1.86193	1.11087	-0.885554	-0.444612	0.191296
PTPN6	0.0409344	0.645068	-2.22144	-0.104382	0.042659	1.03516	0.731123	-0.169127
PTPN11	-0.392685	0.404505	1.88299	0.346378	-1.35906	0.312102	-1.02078	-0.17345
INPP5D	0.607204	1.00118	-0.581251	-1.50814	-0.167541	0.532462	1.21956	-1.10348
SHC1	0.593994	0.795713	1.42819	0.542791	-1.41784	-0.794596	-0.138934	-1.00931
RASA1	0.370925	0.281245	-2.32134	0.535255	-0.329725	0.509333	0.854448	0.0998605
ITCH	0.469386	1.46919	-0.525358	0.117624	0.00405616	-0.413604	0.768188	-1.88948
CBLB	0.410468	1.22997	0.0386549	-0.0343074	-1.95174	0.322046	0.829979	-0.845079
RC3H1	0.954496	1.14234	-0.653967	-0.819209	-1.61855	-0.0624448	0.0273427	1.02999
RC3H2	-0.593586	0.595196	0.813844	-1.61295	-0.566677	1.3986	0.595843	-0.63027
DGKE	0.598105	1.39987	0.702399	0.39595	-1.18251	-0.653114	0.210159	-1.47086

## Sheet: Suppl Figure 6
gene	HD7	HD8	HD9	Ri01-dis	Ri02	Ri03	Ri04	Ri06
HLA-DRA	-1.21829	-1.25129	0.441461	0.123446	1.655	0.859524	-0.109827	-0.500018
HLA-DRB1	-0.355373	-0.653218	-0.947973	0.521783	1.8369	0.841274	-0.162798	-1.08059
HLA-DQA1	-0.547117	-0.0520353	-0.114889	0.362726	1.71544	-1.35054	0.9383	-0.951881
HLA-DQB1	-0.506837	-0.00493066	-1.24592	-0.475454	1.81102	-0.872673	0.853702	0.441083
IL2RB	0.283786	0.50476	-0.888873	0.304812	0.639035	0.432937	0.84015	-2.11661
CD69	-0.32595	-0.815106	-0.406794	2.32962	-0.190091	-0.003894	-0.756417	0.168632
CD74	-1.3514	-0.372332	-0.632497	0.580752	2.01189	0.115118	0.120046	-0.471576
TFRC	0.466131	0.572022	-1.60479	0.626563	0.444425	-1.60479	0.31656	0.783887
CD44	-1.56485	-0.144253	1.72498	0.721894	0.185566	-0.777008	-0.511837	0.365505
TNFRSF9	-0.936709	-0.251669	-0.954852	0.994286	1.54503	-0.879075	-0.422719	0.905704
ICAM1	-0.521398	-0.1419	0.0939338	1.23335	1.35452	0.257475	-0.551925	-1.72406
TNF	-0.427933	-0.132451	-0.229591	1.87491	0.791646	0.351131	-1.11385	-1.11385
IFNG	-0.358508	-0.756404	-0.645972	1.92666	0.246926	0.200134	-1.27626	0.663423
PRF1	0.867302	-0.0962536	0.117742	-0.00591022	0.393286	1.01541	-0.0473198	-2.24425
GZMH	1.47154	-0.321489	-0.970227	-0.608035	-0.265671	1.60895	-0.871171	-0.0438958
GZMB	1.10185	-0.960555	0.240691	-0.249342	1.06849	1.00285	-1.39094	-0.813049
GZMK	-1.04942	1.12153	-0.895921	0.522659	-1.18135	-0.444864	1.20263	0.724733
LAMP1	0.145035	-0.539181	-0.840951	1.68549	1.18891	-0.0516163	-0.312366	-1.27532
NKG7	0.788711	-0.782891	-1.74327	0.0424405	1.19919	1.06075	-0.256048	-0.308883
CCL3	-1.24399	-0.595986	-0.00536949	1.7989	0.305431	0.0602469	-1.08518	0.765949
CCL4	-0.641173	-1.01938	-0.0495114	1.86412	1.19053	-0.267834	-0.496042	-0.580708
CSF1	-0.281879	-0.301649	-1.72045	1.22807	1.48432	-0.326151	-0.196817	0.114557
ZFP36L1	-0.793051	-0.875303	0.390408	1.68696	1.26781	-0.442262	-0.761647	-0.472907
NFKBIA	0.0606061	-0.382451	-1.26915	1.4039	0.612936	-0.889881	-0.766258	1.2303
SH2B3	-0.340447	1.54482	-0.923091	0.431697	0.812288	-1.63793	-0.178385	0.29105
IRF8	-0.466198	0.362038	-0.954816	0.899217	0.339429	1.72996	-0.954816	-0.954816
PLCG2	1.30232	0.722528	-0.322064	-0.0788533	-1.96611	-0.0995167	0.812017	-0.370323
ABCB9	-0.0657396	1.15292	-0.608181	-0.608181	-0.608181	-0.608181	1.95372	-0.608181
PRKCE	-0.210328	1.36119	-0.908419	1.10765	-0.436002	-0.349747	0.853423	-1.41777
DAPK2	-0.055973	-0.370518	1.75271	0.164345	0.509002	0.11124	-0.261234	-1.84957
ID2	0.551182	0.946382	-0.245521	-1.26394	-1.67152	0.524289	1.02793	0.131202
ADAM9	0.131998	0.900008	0.581898	0.767627	-0.0274204	-1.53711	0.720106	-1.53711
EPAS1	-0.781824	0.328671	0.128461	0.622059	1.1302	-1.28421	-1.28421	1.14085

[truncated: 2 more sheets: Suppl Figure 7a, Suppl Figure 7c]
